# Supplementary material for: Knockout of circRNAs by base editing back-splice sites of circularized exons
Source: Genome Biol. 2022 Jan 10;23:16. doi: 10.1186/s13059-021-02563-0 (PMC8744252; doi:10.1186/s13059-021-02563-0)
Supplement: Supplementary file 2 — Additional file 2:. Table S1. List of high-confidence circRNAs in 293FT Cells. High-confidence circRNAs was determined from ribo–, poly(A)– and RNaseR-treated RNA-seq in 293FT cells, shown by circRNA location, strand, gene symbol, transcript ID, included exons, FPB in ribo–, p(A)– and RNaseR-treated samples, whether can be targeted by hA3A-eBE-Y130F or ABEmax, whether have predominantly bs-exons, and whether have novel bs-exons [file 13059_2021_2563_MOESM2_ESM.xlsx]

## Sheet: HEK293_circ_summary
Supplementary Table 1. List of circRNAs with different conditions
circRNA location	Strand	Gene symbol	Transcript ID	Included exons	FPB in ribo–	FPB in p(A)–	FPB in RNase R	can be targeted by hA3A-eBE-Y130F	with predominantly bs-exons or not (CBE)	with novel bs-exons or not (CBE)	can be targeted by ABEmax	with predominantly bs-exons or not (ABE)	with novel bs-exons or not (ABE)
chr10:100354426-100354632	+	SCD	ENST00000370355.3	4	0	0	1.625	Yes	No	No	Yes	No	No
chr10:100490705-100498207	-	SEC31B	ENST00000479697.5	20,19,18,17,16,15	0.1473	0	0	Yes	No	No	Yes	No	No
chr10:100923974-100926019	+	SLF2	ENST00000649226.1	5,6,7	0.7856	0.4017	0	No	No	No	No	No	No
chr10:100923974-100931078	+	SLF2	ENST00000649226.1	5,6,7,8,9,10	0.1473	0	0	No	No	No	No	No	No
chr10:100937401-100938736	+	SLF2	ENST00000649226.1	11,12	0	0.6695	0.975	No	No	No	No	No	No
chr10:100990435-100991010	+	TWNK	ENST00000311916.8	3,4	0	0.1339	1.3	Yes	No	No	Yes	No	No
chr10:101515908-101526199	+	CUFF.803	CUFF.803	1	0.1964	0	0	Yes	No	No	Yes	No	No
chr10:101624744-101676436	-	FBXW4	ENST00000331272.9	6,5,4,3,2	0	0.2678	1.95	No	No	No	No	No	No
chr10:101667885-101676436	-	FBXW4	ENST00000331272.9	5,4,3,2	1.7676	1.0712	3.9	No	No	No	No	No	No
chr10:101672914-101676436	-	FBXW4	ENST00000331272.9	4,3,2	0.2946	0.5356	1.625	Yes	No	No	No	No	No
chr10:101673487-101676436	-	FBXW4	ENST00000331272.9	3,2	0.1473	0	0	No	No	No	No	No	No
chr10:101792838-101810314	-	OGA	ENST00000439817.5	11,10,9,8,7,6,5,4	0.3437	0	0	Yes	No	No	No	No	No
chr10:101792838-101813606	-	OGA	ENST00000439817.5	11,10,9,8,7,6,5,4,3,2	0.1964	0	0	Yes	No	No	Yes	No	No
chr10:101798841-101800400	-	OGA	ENST00000361464.8	9,8	0.1473	0	0	No	No	No	No	No	No
chr10:102109028-102111536	-	LDB1	ENST00000361198.9	10,9,8,7,6,5,4,3,2	0.1964	0	0.65	Yes	No	No	Yes	No	No
chr10:102143044-102145090	+	PPRC1	ENST00000278070.7	6,7,8	0	0	1.625	No	No	No	Yes	No	No
chr10:102157018-102158214	+	NOLC1	ENST00000605788.5	2,3,4,5	0.5892	0.8034	0.975	Yes	No	No	Yes	No	No
chr10:102258928-102260116	+	GBF1	ENST00000369983.3	2,3	0	0	1.95	No	No	No	Yes	No	No
chr10:102359269-102370860	+	GBF1	ENST00000369983.3	11,12,13,14,15,16,17,18,19,20,21,22,23,24,25,26,27,28,29	0.1473	0	0	Yes	No	No	Yes	No	No
chr10:103347237-103347450	-	PCGF6	ENST00000369847.4	5,4	0	0.1339	1.625	Yes	No	No	Yes	No	No
chr10:103427328-103434975	+	PDCD11	ENST00000649849.1	21,22,23,24,25	0.1473	0	0	Yes	No	No	Yes	No	No
chr10:103438014-103438808	+	PDCD11	ENST00000649849.1	26,27	0.4419	1.6068	6.825	Yes	No	No	No	No	No
chr10:103439745-103440850	+	PDCD11	ENST00000649849.1	28,29,30	0.5892	0	0	Yes	No	No	Yes	No	No
chr10:103611580-103661114	-	SH3PXD2A	ENST00000369774.8	13,12,11,10,9,8	0.2455	0	0	Yes	No	No	Yes	No	No
chr10:103627088-103661114	-	SH3PXD2A	ENST00000369774.8	9,8	0.1473	0	0	Yes	No	No	Yes	No	No
chr10:104008176-104018908	+	SLK	ENST00000369755.4	12,13,14,15	0.2946	0	0	No	No	No	No	No	No
chr10:104018159-104018908	+	SLK	ENST00000369755.4	14,15	0	0	0.975	No	No	No	No	No	No
chr10:1072115-1080476	+	WDR37	ENST00000358220.5	2,3,4,5	0.5892	0.6695	0.325	Yes	No	No	Yes	No	No
chr10:1072115-1086357	+	WDR37	ENST00000358220.5	2,3,4,5,6,7	0.3437	0.1339	0	Yes	No	No	Yes	No	No
chr10:1072115-1096246	+	WDR37	ENST00000358220.5	2,3,4,5,6,7,8,9	0.1964	0.2678	0	Yes	No	No	Yes	No	No
chr10:1080010-1080476	+	WDR37	ENST00000358220.5	4,5	0	0.4017	5.525	No	No	No	Yes	No	No
chr10:1084402-1096246	+	WDR37	ENST00000358220.5	6,7,8,9	0.6874	0.8034	2.275	Yes	No	No	Yes	No	No
chr10:1084402-1105267	+	WDR37	ENST00000358220.5	6,7,8,9,10,11	0.3928	0.4017	0.975	Yes	No	No	Yes	No	No
chr10:110124016-110130486	+	ADD3	ENST00000360162.7	10,11,12,13	0.1964	0.4017	0	No	No	No	No	No	No
chr10:1103598-1105267	+	WDR37	ENST00000650072.1	12,13	0.0491	0	0.975	Yes	No	No	Yes	No	No
chr10:1103601-1105267	+	WDR37	ENST00000358220.5	10,11	0.0982	0.4017	0.325	Yes	No	No	Yes	No	No
chr10:110596397-110598290	+	SMC3	ENST00000361804.4	19,20	1.2275	0.9373	3.575	No	No	No	No	No	No
chr10:110780800-110799918	+	RBM20	ENST00000369519.4	2,3,4,5,6,7	0.0982	0	0.975	Yes	No	No	Yes	No	No
chr10:110940728-110952323	+	CUFF.836	CUFF.836	1	0.1964	0	0	Yes	Yes	Yes	Yes	Yes	Yes
chr10:110964124-110985765	+	SHOC2	ENST00000369452.8	2,3	0.6383	0.5356	0.325	Yes	No	No	Yes	No	No
chr10:112527086-112538330	+	VTI1A	ENST00000432306.5	4,5	0	0.2678	3.25	Yes	No	No	No	No	No
chr10:113858527-113884380	+	NHLRC2	ENST00000369301.3	2,3,4,5	0.1964	0	0	No	No	No	No	No	No
chr10:113876520-113884380	+	NHLRC2	ENST00000369301.3	3,4,5	0.491	0.2678	0.65	No	No	No	No	No	No
chr10:11481769-11485911	-	USP6NL	ENST00000609104.5	14,13,12,11	0.2946	0	0	No	No	No	Yes	No	No
chr10:114830851-114848737	+	FAM160B1	ENST00000369250.7	2,3,4,5,6,7,8,9,10,11,12,13	0.2946	0	0	Yes	No	No	No	No	No
chr10:114970367-114974385	+	TRUB1	ENST00000298746.5	5,6,7	0	0	0.975	No	No	No	No	No	No
chr10:115120184-115129535	+	ATRNL1	ENST00000616894.1	3,4,5,6,7	1.8658	1.0712	1.95	No	No	No	Yes	Yes	No
chr10:115120184-115165645	+	ATRNL1	ENST00000616894.1	3,4,5,6,7,8,9	0.491	0.2678	0.65	No	No	No	Yes	Yes	No
chr10:115120184-115171292	+	ATRNL1	ENST00000355044.8	2,3,4,5,6,7,8	0	0	0.975	No	No	No	Yes	Yes	No
chr10:115120184-115215880	+	ATRNL1	ENST00000355044.8	2,3,4,5,6,7,8,9	0.2455	0.1339	0	No	No	No	Yes	Yes	No
chr10:11518534-11527567	-	USP6NL	ENST00000609104.5	5,4,3	0	0	1.95	No	No	No	No	No	No
chr10:115461940-115469329	+	ATRNL1	ENST00000355044.8	22,23,24	0.1473	0	0.65	Yes	Yes	No	Yes	Yes	No
chr10:116692350-116707285	-	HSPA12A	ENST00000369209.7	6,5,4,3,2	0.1964	0.4017	0	No	No	No	Yes	No	No
chr10:117485952-117486478	-	CUFF.851	CUFF.851	1	0	0.2678	0.975	Yes	No	No	Yes	No	No
chr10:118707491-118730410	-	CACUL1	ENST00000369151.8	4,3,2	0.0491	0.5356	0.325	Yes	No	No	Yes	No	No
chr10:118729294-118730410	-	CACUL1	ENST00000369151.8	3,2	0.1964	1.339	4.875	No	No	No	No	No	No
chr10:119072889-119073937	-	EIF3A	ENST00000369144.8	4,3,2	0.2455	0	0	Yes	No	No	Yes	No	No
chr10:119511276-119515652	-	CUFF.857	CUFF.857	1	0.1473	0	0	Yes	No	No	Yes	Yes	No
chr10:119515508-119527424	-	RGS10	ENST00000369103.3	4,3,2	0.1964	0	0	Yes	No	No	No	No	No
chr10:11952065-11959356	-	UPF2	ENST00000356352.6	14,13,12,11	0.1473	0	0	No	No	No	No	No	No
chr10:11955231-11964125	-	UPF2	ENST00000356352.6	13,12,11,10	0.1473	0	0	Yes	No	No	Yes	No	No
chr10:119577079-119588248	-	TIAL1	ENST00000369093.6	10,9,8,7,6,5,4,3,2	0.1473	0	0	No	No	No	No	No	No
chr10:119578725-119588248	-	TIAL1	ENST00000369093.6	7,6,5,4,3,2	0	0	0.975	Yes	No	No	No	No	No
chr10:11979056-12014184	-	UPF2	ENST00000356352.6	8,7,6,5,4,3	0.3928	0	0	No	No	No	No	No	No
chr10:119926035-119933785	+	CUFF.865	CUFF.865	1	0.1964	0	0	No	No	No	No	No	No
chr10:11997671-12004727	-	UPF2	ENST00000356352.6	7,6,5,4	0.3437	0	0.325	No	No	No	No	No	No
chr10:11997671-12014184	-	UPF2	ENST00000356352.6	7,6,5,4,3	0.6874	0.1339	0	No	No	No	No	No	No
chr10:12081471-12091684	+	DHTKD1	ENST00000263035.9	2,3,4,5,6	0.2455	0.1339	3.25	No	No	No	No	No	No
chr10:12081471-12094271	+	DHTKD1	ENST00000263035.9	2,3,4,5,6,7	0.5401	0.5356	1.95	No	No	No	No	No	No
chr10:12081471-12101181	+	DHTKD1	ENST00000263035.9	2,3,4,5,6,7,8,9,10	0.491	0	4.225	No	No	No	No	No	No
chr10:12081471-12113064	+	DHTKD1	ENST00000263035.9	2,3,4,5,6,7,8,9,10,11,12,13	0.4419	0.2678	0.65	No	No	No	No	No	No
chr10:12081471-12118918	+	DHTKD1	ENST00000263035.9	2,3,4,5,6,7,8,9,10,11,12,13,14,15	0.2455	0	0	No	No	No	No	No	No
chr10:12081471-12120267	+	DHTKD1	ENST00000263035.9	2,3,4,5,6,7,8,9,10,11,12,13,14,15,16	0.1473	0.8034	1.3	No	No	No	No	No	No
chr10:12117672-12120267	+	DHTKD1	ENST00000263035.9	14,15,16	0	0.2678	0.975	Yes	No	No	No	No	No
chr10:12118748-12118918	+	DHTKD1	ENST00000263035.9	15	0.0491	0.1339	1.95	Yes	No	No	No	No	No
chr10:12118748-12120267	+	DHTKD1	ENST00000263035.9	15,16	0	0.5356	1.3	Yes	No	No	No	No	No
chr10:121538591-121565704	-	FGFR2	ENST00000369061.8	5,4,3,2	0.1964	0	0.65	Yes	No	No	Yes	No	No
chr10:121564501-121565704	-	FGFR2	ENST00000369061.8	3,2	0.1964	0	0	No	No	No	No	No	No
chr10:121898840-121902620	-	ATE1	ENST00000369040.7	5,4	0.1473	0	0	No	No	No	No	No	No
chr10:121898840-121926527	-	CUFF.881	CUFF.881	1	0.1473	0	0	No	No	No	No	No	No
chr10:122393180-122413045	+	PLEKHA1	ENST00000494222.5	2,3,4	0.1473	0	0	Yes	No	No	No	No	No
chr10:12400015-12403369	+	CUFF.883	CUFF.883	1	0.2946	0.1339	0	Yes	Yes	Yes	Yes	Yes	Yes
chr10:12403101-12406326	+	CUFF.884	CUFF.884	1	0	0	0.975	Yes	Yes	Yes	Yes	Yes	Yes
chr10:124038514-124046724	-	CHST15	ENST00000346248.7	5,4,3,2	0.3928	0.5356	0.325	No	No	No	No	No	No
chr10:124408541-124412200	-	OAT	ENST00000368845.5	4,3,2	0.4419	0.4017	0.975	No	No	No	No	No	No
chr10:124681606-124682379	-	AC068896.1	ENST00000494792.1	9	1.0311	1.339	6.825	Yes	No	No	No	No	No
chr10:124681606-124706887	-	AC068896.1	ENST00000494792.1	9,8,7	0.6383	0.1339	2.6	Yes	No	No	Yes	No	No
chr10:124696157-124706887	-	AC068896.1	ENST00000494792.1	8,7	0	0.1339	1.3	No	No	No	Yes	No	No
chr10:124706635-124706887	-	AC068896.1	ENST00000494792.1	7	0.0491	0	1.95	Yes	No	No	Yes	No	No
chr10:124940373-124943307	+	CUFF.890	CUFF.890	1	0.982	0.2678	0.975	Yes	No	No	Yes	No	No
chr10:124942456-124943307	+	CUFF.892	CUFF.892	1	3.0933	1.8746	4.875	Yes	No	No	Yes	No	No
chr10:124942456-124962408	+	CUFF.893	CUFF.893	1	0.3437	0	0	Yes	No	No	Yes	No	No
chr10:124942456-124966781	+	CUFF.894	CUFF.894	1	0.3437	0	0.325	Yes	No	No	Yes	No	No
chr10:125038996-125111093	-	CTBP2	ENST00000337195.9	3,2	0.2946	1.7407	3.25	Yes	No	No	Yes	No	No
chr10:125088190-125111093	-	CTBP2	ENST00000530884.1	3,2	0	0.4017	0	Yes	No	No	No	No	No
chr10:125110989-125122868	-	CUFF.901	CUFF.901	1	0.6383	0.8034	2.275	Yes	No	No	No	No	No
chr10:126970701-126990603	+	DOCK1	ENST00000280333.9	2,3,4,5,6	1.0311	0.2678	0.65	Yes	No	No	Yes	No	No
chr10:126970701-127000307	+	DOCK1	ENST00000280333.9	2,3,4,5,6,7,8,9,10	0.6383	0.6695	2.925	Yes	No	No	Yes	No	No
chr10:127018709-127043164	+	DOCK1	ENST00000280333.9	13,14,15,16,17,18,19,20,21	0.1473	0	0	Yes	No	No	Yes	No	No
chr10:127031649-127061776	+	DOCK1	ENST00000280333.9	17,18,19,20,21,22,23	0.1473	0	0	Yes	No	No	No	No	No
chr10:127125473-127127764	+	DOCK1	ENST00000280333.9	26,27	0	0.4017	3.9	No	No	No	No	No	No
chr10:130145210-130160997	+	GLRX3	ENST00000331244.10	2,3,4	0.2946	0	0.65	Yes	No	No	Yes	No	No
chr10:13123994-13136897	+	CUFF.908	CUFF.908	1	0.1473	0	0	Yes	No	No	Yes	No	No
chr10:13172375-13172765	+	MCM10	ENST00000378714.7	4,5	0.4419	0.8034	1.95	Yes	No	No	Yes	No	No
chr10:13172375-13175681	+	MCM10	ENST00000378714.7	4,5,6	0.1964	0.1339	0.65	No	No	No	No	No	No
chr10:13172375-13183100	+	MCM10	ENST00000378714.7	4,5,6,7,8	0.1964	0	0	Yes	No	No	Yes	No	No
chr10:13172375-13186280	+	MCM10	ENST00000378714.7	4,5,6,7,8,9	0.4419	0	0	No	No	No	No	No	No
chr10:13172375-13189080	+	MCM10	ENST00000378714.7	4,5,6,7,8,9,10	0.1964	0	0	Yes	No	No	Yes	No	No
chr10:13191298-13192568	+	MCM10	ENST00000378714.7	11,12,13	0.2455	0	0	No	No	No	No	No	No
chr10:131943967-131945459	+	PPP2R2D	ENST00000455566.6	6,7	0.1473	0.1339	0	Yes	No	No	No	No	No
chr10:13195040-13198807	+	MCM10	ENST00000378714.7	14,15,16	0.1473	0	0	No	No	No	No	No	No
chr10:132244878-132245955	-	CUFF.917	CUFF.917	1	0	0.1339	0.975	Yes	No	No	Yes	Yes	No
chr10:132690391-132710456	+	INPP5A	ENST00000368594.8	5,6,7,8	0	0	0.975	No	No	No	Yes	No	No
chr10:132708312-132710456	+	INPP5A	ENST00000368594.8	7,8	0	0	0.975	No	No	No	Yes	No	No
chr10:13322834-13345028	-	SEPHS1	ENST00000327347.10	8,7,6,5,4,3,2	0.2946	0	0	Yes	No	No	Yes	No	No
chr10:133285084-133285628	-	TUBGCP2	ENST00000252936.7	12,11	0.1473	0	0	No	No	No	No	No	No
chr10:133395712-133402773	+	AL360181.3	ENST00000468317.3	7,8,9,10,11,12,13,14	0	0	1.3	Yes	No	No	No	No	No
chr10:14896845-14897517	+	SUV39H2	ENST00000378331.5	2	0.3437	0.1339	0	No	No	No	No	No	No
chr10:14928015-14935564	-	DCLRE1C	ENST00000378289.8	10,9,8,7,6	0.1964	0	0	No	No	No	Yes	No	No
chr10:15254720-15284105	-	FAM171A1	ENST00000378116.9	4,3,2	0.1473	0	0	No	No	No	Yes	No	No
chr10:15275854-15284105	-	FAM171A1	ENST00000378116.9	3,2	0.1964	0.1339	0	No	No	No	Yes	No	No
chr10:15604207-15608290	-	ITGA8	ENST00000378076.4	20,19,18,17,16	0.1473	0	0	No	No	No	No	No	No
chr10:15816834-15847943	-	MINDY3	ENST00000477891.1	9,8,7,6,5,4,3,2	1.1293	0.6695	1.3	Yes	No	No	Yes	No	No
chr10:15821655-15843272	-	MINDY3	ENST00000477891.1	8,7,6,5,4,3	0	0	0.975	No	No	No	Yes	No	No
chr10:15821655-15847943	-	MINDY3	ENST00000477891.1	8,7,6,5,4,3,2	0.6383	0.5356	1.625	Yes	No	No	Yes	No	No
chr10:15833629-15847943	-	MINDY3	ENST00000477891.1	7,6,5,4,3,2	0.6383	0.2678	0.975	Yes	No	No	No	No	No
chr10:16484336-16486617	+	PTER	ENST00000535784.6	2,3	0.2946	0	0	No	No	No	No	No	No
chr10:17590345-17604047	-	CUFF.932	CUFF.932	1	0.1473	0	0	No	No	No	No	No	No
chr10:17704430-17705741	+	STAM	ENST00000377524.8	10,11,12	0.3928	0.4017	0.325	No	No	No	No	No	No
chr10:17771308-17776170	+	TMEM236	ENST00000377495.2	2,3	0.1473	0	0	No	No	No	No	No	No
chr10:179993-198005	+	ZMYND11	ENST00000381584.5	1,2	0.2455	0	0	Yes	No	No	Yes	No	No
chr10:179993-210048	+	ZMYND11	ENST00000439456.5	2,3	0.0982	0.2678	1.3	Yes	No	No	Yes	No	No
chr10:179993-221356	+	ZMYND11	ENST00000397962.8	2,3,4	0.9329	1.339	4.875	Yes	No	No	Yes	No	No
chr10:18585948-18616293	-	NSUN6	ENST00000377304.7	8,7,6,5,4	0.1473	0.2678	0	No	No	No	No	No	No
chr10:18596207-18616293	-	NSUN6	ENST00000377304.7	7,6,5,4	0.2455	0.1339	0	No	No	No	No	No	No
chr10:18666574-18668677	+	ARL5B	ENST00000377275.4	2,3	0.0491	0	0.975	No	No	No	Yes	No	No
chr10:20176998-20177409	+	PLXDC2	ENST00000377242.7	7,8	0	0	0.975	No	No	No	No	No	No
chr10:20880793-20899450	-	CUFF.942	CUFF.942	1	0	0.1339	0.975	No	No	No	No	No	No
chr10:20945337-20961779	-	CUFF.943	CUFF.943	1	0.1964	0.4017	0	Yes	No	No	Yes	No	No
chr10:20957730-20961779	-	CUFF.944	CUFF.944	1	0	0.4017	0.325	Yes	No	No	Yes	No	No
chr10:21534644-21595440	+	MLLT10	ENST00000631589.1	2,3,4,5	0.1964	0	0	Yes	No	No	Yes	No	No
chr10:21614830-21617207	+	MLLT10	ENST00000631589.1	7,8	0	0.5356	1.3	No	No	No	Yes	No	No
chr10:21681331-21682257	+	MLLT10	ENST00000631589.1	12,13	0.1473	0	0	No	No	No	Yes	No	No
chr10:21713771-21727928	+	MLLT10	ENST00000631589.1	14,15,16	0.1473	0.1339	0.325	Yes	No	No	No	No	No
chr10:21882281-21920963	-	DNAJC1	ENST00000376980.8	8,7,6,5,4	0.4419	0	0	Yes	No	No	No	No	No
chr10:22607926-22609717	-	PIP4K2A	ENST00000376573.9	3,2	0.2455	0.5356	1.3	No	No	No	No	No	No
chr10:24380868-24384423	+	CUFF.951	CUFF.951	1	0.0491	0.6695	0.325	No	No	No	No	No	No
chr10:24629995-24635103	-	ARHGAP21	ENST00000612832.4	7,6,5	0	0	0.975	No	No	No	Yes	No	No
chr10:24937183-24942436	-	PRTFDC1	ENST00000320152.11	3,2	0	0.4017	0.65	Yes	No	No	Yes	No	No
chr10:26088202-26096682	+	MYO3A	ENST00000642197.1	15,16,17	0.1473	0.1339	0	No	No	No	No	No	No
chr10:26765217-26770345	-	ABI1	ENST00000376170.8	7,6,5	0	0	1.3	Yes	No	No	Yes	No	No
chr10:27022557-27033377	-	ANKRD26	ENST00000436985.6	29,28,27,26,25	0.6383	0	0	No	No	No	No	No	No
chr10:27022557-27048979	-	ANKRD26	ENST00000436985.6	29,28,27,26,25,24,23,22,21,20,19,18,17	0.5401	0	0	No	No	No	Yes	No	No
chr10:27029285-27043567	-	ANKRD26	ENST00000436985.6	26,25,24,23,22,21,20	0.1964	0	0	No	No	No	No	No	No
chr10:27037185-27048979	-	ANKRD26	ENST00000436985.6	23,22,21,20,19,18,17	0.6874	0	0	No	No	No	Yes	No	No
chr10:27060344-27061242	-	ANKRD26	ENST00000376087.4	15,14,13	0	0.4017	1.3	No	No	No	No	No	No
chr10:27158548-27165539	+	MASTL	ENST00000375946.8	2,3,4,5,6	0.1964	0	0	No	No	No	No	No	No
chr10:27169943-27181581	+	MASTL	ENST00000375946.8	8,9,10,11	0.1473	0.1339	0	No	No	No	Yes	No	No
chr10:27180952-27181581	+	MASTL	ENST00000375946.8	10,11	0	0.1339	0.975	Yes	No	No	Yes	No	No
chr10:27514054-27514420	+	CUFF.964	CUFF.964	1	0.1473	0	0	No	No	No	Yes	No	No
chr10:28583398-28590832	+	WAC	ENST00000375664.8	4,5,6	0.2455	0.1339	0	No	No	No	No	No	No
chr10:28583398-28596041	+	WAC	ENST00000375664.8	4,5,6,7	0.3437	0.1339	1.625	No	No	No	No	No	No
chr10:3118781-3120044	+	PFKP	ENST00000381125.9	15,16	0	0.2678	0.975	Yes	No	No	No	No	No
chr10:3132379-3135838	+	PFKP	ENST00000381125.9	18,19,20,21	0.1964	0	0.325	No	No	No	No	No	No
chr10:31355143-31387798	+	ZEB1	ENST00000493835.5	1,2,3,4	0	0	0.975	Yes	Yes	No	No	No	No
chr10:31373017-31387266	+	ZEB1	ENST00000488625.6	3,4,5	0.0982	0.1339	1.95	Yes	No	No	Yes	No	No
chr10:31373017-31387798	+	ZEB1	ENST00000561304.5	2,3,4	0.5401	1.0712	0.975	No	No	No	No	No	No
chr10:31373017-31461237	+	ZEB1	ENST00000488625.6	3,4,5,6	0.1473	0	0.65	No	No	No	No	No	No
chr10:31373121-31387266	+	CUFF.973	CUFF.973	1	0	0	0.975	Yes	No	No	Yes	No	No
chr10:31461036-31502509	+	ZEB1	ENST00000488625.6	6,7,8	0.1964	0	0.325	Yes	No	No	Yes	No	No
chr10:31461036-31514708	+	ZEB1	ENST00000488625.6	6,7,8,9,10	0.1473	0	0	No	No	No	No	No	No
chr10:3163724-3167042	-	PITRM1	ENST00000224949.9	7,6,5,4,3	0.1964	0	0	Yes	No	No	Yes	No	No
chr10:31908171-31910563	-	ARHGAP12	ENST00000375245.8	3,2	2.8478	2.5441	5.525	Yes	No	No	Yes	No	No
chr10:32021021-32021287	-	KIF5B	ENST00000302418.5	19,18	0	0	1.3	No	No	No	Yes	No	No
chr10:32451591-32474023	+	CCDC7	ENST00000476558.7	2,3,4,5,6,7,8,9	0.2455	0.2678	0.975	No	No	No	No	No	No
chr10:34269656-34284245	-	PARD3	ENST00000545260.5	20,19	0.6383	0	0.975	Yes	No	No	Yes	No	No
chr10:35060873-35071339	-	CUL2	ENST00000374748.5	5,4,3	0.0982	0.4017	1.625	No	No	No	No	No	No
chr10:35137781-35152380	+	CUFF.982	CUFF.982	1	0.1473	0	0	No	No	No	Yes	No	No
chr10:35148367-35150370	+	CUFF.983	CUFF.983	1	0.1473	0	0	Yes	No	No	No	No	No
chr10:408925-423033	-	DIP2C	ENST00000381496.7	8,7,6,5,4	0.2455	0	0	Yes	No	No	Yes	No	No
chr10:42791626-42793991	+	BMS1	ENST00000374518.6	6,7,8,9	0.1473	0	0	No	No	No	No	No	No
chr10:42796473-42798625	+	BMS1	ENST00000374518.6	10,11,12	0.1964	0	0	No	No	No	Yes	No	No
chr10:43154896-43158931	+	CSGALNACT2	ENST00000374466.4	2,3	0.2455	0	0	No	No	No	No	No	No
chr10:43154896-43167098	+	CSGALNACT2	ENST00000374466.4	2,3,4,5,6	0.1473	0	0	Yes	No	No	Yes	No	No
chr10:43154896-43176032	+	CSGALNACT2	ENST00000374466.4	2,3,4,5,6,7	0.2455	0	0.325	No	No	No	No	No	No
chr10:43387338-43387632	-	CUFF.991	CUFF.991	1	0.1473	0	0	No	No	No	No	No	No
chr10:440870-486530	-	DIP2C	ENST00000280886.12	4,3,2	0.1964	0	0	Yes	No	No	Yes	No	No
chr10:45457784-45464327	-	CUFF.993	CUFF.993	1	0	0	0.975	Yes	No	No	No	No	No
chr10:45639815-45652033	-	ZFAND4	ENST00000374366.7	7,6,5	0.1964	0	0	No	No	No	No	No	No
chr10:45639815-45653059	-	ZFAND4	ENST00000374366.7	7,6,5,4	0.1473	0	0	No	No	No	No	No	No
chr10:45639815-45663842	-	ZFAND4	ENST00000374366.7	7,6,5,4,3,2	0.5892	0.2678	0	No	No	No	No	No	No
chr10:45888164-45900426	-	PARGP1	ENST00000417555.2	12,11,10,9	0.1964	0.2678	0	No	No	No	No	No	No
chr10:45900346-45964871	-	PARGP1	ENST00000417555.2	9,8,7,6,5,4,3,2	0.3928	0	0	Yes	No	No	Yes	No	No
chr10:45939360-45962994	-	CUFF.1006	CUFF.1006	1	0.3437	0	0.65	No	No	No	No	No	No
chr10:45975453-45988847	+	TIMM23	ENST00000580018.4	2,3,4,5,6	1.0311	0	0.975	No	No	No	Yes	No	No
chr10:46014443-46016694	-	NCOA4	ENST00000585132.5	5,4,3,2	0	0	1.625	No	No	No	No	No	No
chr10:46795805-46798168	+	BMS1P1	ENST00000580094.5	6,7,8	0.1964	0.1339	0.325	No	No	No	No	No	No
chr10:472438-486530	-	DIP2C	ENST00000280886.12	3,2	0.1473	0	0.65	No	No	No	Yes	No	No
chr10:47542166-47544529	-	AL591684.2	ENST00000605970.5	8,7,6	0.1964	0.2678	0.325	No	No	No	No	No	No
chr10:47542166-47545620	-	AL591684.2	ENST00000605970.5	8,7,6,5	0.2455	0	0	No	No	No	No	No	No
chr10:48049122-48052644	-	CUFF.1020	CUFF.1020	1	0	0.4017	0	No	No	No	No	No	No
chr10:48050281-48052644	-	BMS1P7	ENST00000602440.2	7,6,5	0.1964	0	0.325	No	No	No	No	No	No
chr10:48401611-48410168	+	MAPK8	ENST00000395611.7	2,3,4,5	0.1964	0.4017	0.975	Yes	No	No	No	No	No
chr10:49493116-49506012	-	ERCC6	ENST00000355832.10	8,7,6	0.2455	0	0.325	Yes	No	No	Yes	No	No
chr10:49832802-49869555	-	PARG	ENST00000402038.7	17,16,15,14,13,12,11	0.1964	0	0	No	No	No	No	No	No
chr10:49857305-49869555	-	PARG	ENST00000402038.7	14,13,12,11	0.2455	0.2678	0.65	No	No	No	No	No	No
chr10:49915916-49932283	-	PARG	ENST00000402038.7	8,7,6,5	0.1473	0	0	No	No	No	No	No	No
chr10:49915916-49935142	-	PARG	ENST00000402038.7	8,7,6,5,4,3	0.7365	0.1339	0	No	No	No	No	No	No
chr10:49952125-49958480	+	TIMM23B	ENST00000478381.5	4,5,6,7	0.2946	0	1.3	No	No	No	Yes	No	No
chr10:50460672-50590247	-	SGMS1	ENST00000429490.5	5,4,3,2	0.1473	0.2678	0.325	No	No	No	No	No	No
chr10:5699524-5712918	+	CUFF.1030	CUFF.1030	1	0.491	0.4017	0	No	No	No	No	No	No
chr10:5699524-5714207	+	CUFF.1031	CUFF.1031	1	1.5221	0	0.325	No	No	No	No	No	No
chr10:5699524-5714504	+	CUFF.1032	CUFF.1032	1	0.3437	0	0	No	No	No	No	No	No
chr10:5709529-5712918	+	TASOR2	ENST00000473789.5	2,3	0.1473	0.2678	0	No	No	No	No	No	No
chr10:5709529-5714207	+	TASOR2	ENST00000645567.1	2,3,4,5	0.1964	0	0	No	No	No	No	No	No
chr10:5709529-5735546	+	TASOR2	ENST00000645567.1	2,3,4,5,6,7,8,9,10,11,12,13,14,15	0.1473	0	0	No	No	No	No	No	No
chr10:5773841-5800705	-	GDI2	ENST00000380191.9	7,6,5,4,3,2	2.1604	0.8034	2.275	No	No	No	Yes	No	No
chr10:5785141-5786050	-	GDI2	ENST00000380191.9	6,5	0.1473	0	0.325	Yes	No	No	Yes	No	No
chr10:5785141-5800705	-	GDI2	ENST00000380191.9	6,5,4,3,2	3.2897	1.6068	2.275	Yes	No	No	Yes	No	No
chr10:5785851-5800705	-	GDI2	ENST00000380191.9	5,4,3,2	0.491	0.4017	0	No	No	No	Yes	No	No
chr10:5794884-5800705	-	GDI2	ENST00000380191.9	4,3,2	1.2766	1.339	4.225	No	No	No	Yes	No	No
chr10:5796762-5800705	-	GDI2	ENST00000380191.9	3,2	0.0491	0.4017	1.625	Yes	No	No	Yes	No	No
chr10:5903019-5927541	+	FBH1	ENST00000397269.7	2,3,4,5,6,7,8,9,10,11,12,13,14,15,16,17,18,19,20	0.1473	0	0	Yes	No	No	Yes	No	No
chr10:63184607-63194375	-	JMJD1C	ENST00000639129.1	18,17,16,15,14,13,12,11	0.1964	0	0	Yes	No	No	Yes	No	No
chr10:67954594-68014186	-	HERC4	ENST00000277817.10	17,16,15,14,13,12,11,10,9,8,7,6	0.2946	0	0	No	No	No	No	No	No
chr10:67966682-68014186	-	HERC4	ENST00000277817.10	13,12,11,10,9,8,7,6	0.6383	0.4017	0	No	No	No	No	No	No
chr10:67988662-68014186	-	HERC4	ENST00000277817.10	12,11,10,9,8,7,6	0.7856	0.2678	0	No	No	No	No	No	No
chr10:68014025-68038169	-	HERC4	ENST00000277817.10	6,5,4,3,2	0	0	0.975	No	No	No	No	No	No
chr10:68025545-68044563	-	HERC4	ENST00000395198.7	8,7,6,5,4	0.1964	0.2678	0.325	No	No	No	Yes	No	No
chr10:68292009-68292238	-	PBLD	ENST00000336578.5	4,3	0.1473	0	0	No	No	No	No	No	No
chr10:68341173-68341851	+	HNRNPH3	ENST00000469172.5	5,6,7	0.1473	0	0	No	No	No	No	No	No
chr10:68422224-68422890	-	DNA2	ENST00000358410.8	17,16,15	0.1473	0	0	Yes	No	No	Yes	No	No
chr10:68430435-68470163	-	DNA2	ENST00000358410.8	14,13,12,11,10,9,8,7,6,5,4,3,2	0.1964	0	0	No	No	No	Yes	No	No
chr10:68442916-68470163	-	DNA2	ENST00000551118.6	9,8,7,6,5,4,3,2	0.2455	0	0	No	No	No	Yes	No	No
chr10:68450027-68470163	-	DNA2	ENST00000551118.6	6,5,4,3,2	0.2455	0	0.325	No	No	No	Yes	No	No
chr10:68459103-68470163	-	DNA2	ENST00000551118.6	5,4,3,2	1.473	0.9373	2.925	Yes	No	No	Yes	No	No
chr10:68465666-68470163	-	DNA2	ENST00000551118.6	4,3,2	0.1964	0	0	No	No	No	Yes	No	No
chr10:68468122-68470163	-	DNA2	ENST00000551118.6	3,2	2.4059	2.1424	4.875	Yes	No	No	Yes	No	No
chr10:68483419-68488629	-	CUFF.1061	CUFF.1061	1	0.1473	0	0	No	No	No	No	No	No
chr10:68487143-68493570	-	SLC25A16	ENST00000609923.6	8,7,6,5	0	0	1.625	Yes	No	No	No	No	No
chr10:68644697-68647005	+	TET1	ENST00000373644.5	4	0.3437	0.5356	0	Yes	No	No	Yes	No	No
chr10:68644697-68652594	+	TET1	ENST00000373644.5	4,5,6	0.1964	0.2678	0	Yes	No	No	Yes	No	No
chr10:68651845-68652594	+	TET1	ENST00000373644.5	5,6	0.1473	0.1339	3.9	Yes	No	No	Yes	No	No
chr10:68651845-68673045	+	TET1	ENST00000373644.5	5,6,7,8	0.1473	0	0	Yes	No	No	Yes	No	No
chr10:68651845-68682973	+	TET1	ENST00000373644.5	5,6,7,8,9,10	0.1473	0	0	No	No	No	No	No	No
chr10:68722454-68755536	+	CCAR1	ENST00000630771.2	2,3,4,5,6,7,8,9,10,11,12,13	0.1473	0	0	No	No	No	No	No	No
chr10:68722454-68761192	+	CCAR1	ENST00000630771.2	2,3,4,5,6,7,8,9,10,11,12,13,14,15	0.1473	0	0	No	No	No	No	No	No
chr10:68722454-68773099	+	CCAR1	ENST00000630771.2	2,3,4,5,6,7,8,9,10,11,12,13,14,15,16,17,18	0.4419	0	0	No	No	No	No	No	No
chr10:68747160-68773099	+	CCAR1	ENST00000630771.2	7,8,9,10,11,12,13,14,15,16,17,18	0.4419	0	0	No	No	No	No	No	No
chr10:68753851-68773099	+	CCAR1	ENST00000630771.2	11,12,13,14,15,16,17,18	0.1964	0	0	No	No	No	No	No	No
chr10:68771205-68773099	+	CCAR1	ENST00000630771.2	17,18	0.2946	0	0	No	No	No	Yes	No	No
chr10:68786135-68786692	+	CCAR1	ENST00000630771.2	19,20	0	0.4017	1.3	No	No	No	No	No	No
chr10:68786135-68791341	+	CUFF.1075	CUFF.1075	1	0.2455	0	0	No	No	No	No	No	No
chr10:68787926-68788328	+	CCAR1	ENST00000630771.2	21,22	0.491	0	0	No	No	No	No	No	No
chr10:68788149-68788328	+	CUFF.1077	CUFF.1077	1	0.1473	0	0	No	No	No	No	No	No
chr10:68881957-68892773	+	STOX1	ENST00000399169.8	2,3,4	0.1473	0	0	No	No	No	No	No	No
chr10:68911067-68914204	+	DDX50	ENST00000610822.1	6,7,8,9	0.0491	0.4017	0	No	No	No	No	No	No
chr10:68959805-68960249	+	DDX21	ENST00000354185.9	2	1.5221	0	0	Yes	No	No	No	No	No
chr10:68959805-68962157	+	DDX21	ENST00000354185.9	2,3	0.2946	0	0	Yes	No	No	No	No	No
chr10:68959805-68967203	+	DDX21	ENST00000354185.9	2,3,4,5,6	0.2455	0	0	Yes	No	No	No	No	No
chr10:68963290-68967203	+	DDX21	ENST00000354185.9	4,5,6	0.5401	0.1339	0	No	No	No	No	No	No
chr10:69008840-69011015	+	KIF1BP	ENST00000637101.1	6,7	0	0	1.3	Yes	No	No	Yes	No	No
chr10:69155811-69158211	+	VPS26A	ENST00000373382.5	4,5,6	0.2946	0	0	No	No	No	No	No	No
chr10:69376933-69380095	+	HK1	ENST00000436817.6	11,12	0.1473	0	0	Yes	No	No	No	No	No
chr10:70152262-70161931	-	CUFF.1088	CUFF.1088	1	0.2946	0	0	Yes	No	No	Yes	No	No
chr10:70844472-70859499	+	SGPL1	ENST00000373202.7	3,4,5,6,7	0.2455	0.2678	1.3	Yes	No	No	Yes	No	No
chr10:71287679-71288706	-	CUFF.1090	CUFF.1090	1	0.1473	0	0	No	No	No	No	No	No
chr10:72196810-72196989	-	ASCC1	ENST00000394919.5	5	0	0	1.3	Yes	No	No	No	No	No
chr10:72196810-72203524	-	ASCC1	ENST00000394919.5	5,4	0.1964	0.2678	0	No	No	No	No	No	No
chr10:72196810-72213331	-	ASCC1	ENST00000394919.5	5,4,3,2	0.1473	0.2678	0	No	No	No	No	No	No
chr10:7220410-7227937	-	SFMBT2	ENST00000361972.8	11,10	0.0491	0	5.525	No	No	No	Yes	No	No
chr10:7220410-7285954	-	SFMBT2	ENST00000361972.8	11,10,9,8,7,6,5	0.6383	0.5356	2.275	No	No	No	Yes	No	No
chr10:72340788-72341170	-	DNAJB12	ENST00000338820.7	5,4	0.0982	0.6695	0.975	Yes	No	No	No	No	No
chr10:7243557-7248649	-	SFMBT2	ENST00000361972.8	9,8	0	0	0.975	Yes	No	No	Yes	No	No
chr10:7243557-7276989	-	SFMBT2	ENST00000361972.8	9,8,7	0	0	0.975	Yes	No	No	Yes	No	No
chr10:7243557-7285954	-	SFMBT2	ENST00000361972.8	9,8,7,6,5	3.8298	3.4814	8.45	Yes	No	No	Yes	No	No
chr10:7248547-7285954	-	SFMBT2	ENST00000361972.8	8,7,6,5	0.3437	0.4017	0.325	Yes	No	No	Yes	No	No
chr10:72551178-72566794	-	MICU1	ENST00000398761.8	4,3,2	0.2455	0	0	No	No	No	No	No	No
chr10:72562894-72566794	-	MICU1	ENST00000398761.8	3,2	0.1473	0.5356	0	No	No	No	No	No	No
chr10:72708282-72715902	+	MCU	ENST00000604679.5	2,3,4	0.2455	0.4017	2.925	No	No	No	Yes	Yes	No
chr10:72715110-72715902	+	MCU	ENST00000603649.5	2,3	0	0.9373	4.55	No	No	No	No	No	No
chr10:7276891-7285954	-	SFMBT2	ENST00000361972.8	7,6,5	3.2897	18.3443	81.9	Yes	No	No	Yes	No	No
chr10:7276891-7381949	-	SFMBT2	ENST00000361972.8	7,6,5,4,3,2	0	0.4017	1.625	Yes	No	No	Yes	No	No
chr10:7283903-7285954	-	SFMBT2	ENST00000361972.8	6,5	0	0.1339	2.925	No	No	No	No	No	No
chr10:73192555-73210438	+	FAM149B1	ENST00000242505.10	4,5,6,7	0.1473	0	0	No	No	No	No	No	No
chr10:73467552-73479517	-	PPP3CB	ENST00000360663.9	9,8,7,6,5,4,3,2	0.1473	0	0	Yes	No	No	No	No	No
chr10:73571420-73575675	-	USP54	ENST00000339859.8	3,2	0.0491	0	0.975	Yes	No	No	No	No	No
chr10:73571420-73576361	-	USP54	ENST00000433394.1	5,4,3	0.5401	0.5356	1.95	Yes	No	No	Yes	No	No
chr10:73575511-73576361	-	USP54	ENST00000433394.1	4,3	0.2455	0.2678	0.325	Yes	No	No	Yes	No	No
chr10:7363877-7381949	-	CUFF.1115	CUFF.1115	1	0	1.339	6.5	No	No	No	Yes	No	No
chr10:7367648-7370375	-	SFMBT2	ENST00000361972.8	4,3	0.2455	0.2678	0.975	No	No	No	Yes	No	No
chr10:7367648-7381949	-	SFMBT2	ENST00000361972.8	4,3,2	0.4419	0.8034	4.875	No	No	No	Yes	No	No
chr10:7370280-7381949	-	SFMBT2	ENST00000361972.8	3,2	0	0.2678	1.3	Yes	No	No	Yes	No	No
chr10:74089195-74095855	+	VCL	ENST00000623461.3	11,12,13,14	0.1473	0	0	Yes	No	No	Yes	No	No
chr10:74126147-74138276	-	CUFF.1120	CUFF.1120	1	0.1473	0	0	No	No	No	No	No	No
chr10:74394140-74398579	+	ADK	ENST00000539909.5	5,6	0.1473	0.1339	0.65	No	No	No	No	No	No
chr10:74838682-74843478	+	KAT6B	ENST00000648725.1	2,3	0	0	2.275	Yes	No	No	Yes	No	No
chr10:74842599-74843478	+	KAT6B	ENST00000648725.1	3	0.2455	0.5356	0.975	Yes	No	No	Yes	No	No
chr10:74969659-74989112	+	KAT6B	ENST00000648725.1	5,6,7,8,9,10,11,12,13	0.1473	0	0	No	No	No	No	No	No
chr10:75150513-75168658	+	SAMD8	ENST00000542569.6	2,3,4	0.2946	0	0	Yes	No	No	No	No	No
chr10:75219062-75219356	+	VDAC2	ENST00000298468.9	5,6	0	0.1339	1.95	Yes	No	No	Yes	No	No
chr10:77853353-77854370	-	DLG5	ENST00000372391.7	5,4	0.1473	0	0	Yes	No	No	Yes	No	No
chr10:7797046-7802854	+	ATP5F1C	ENST00000493053.5	2,3,4,5,6,7	2.8478	3.2136	10.725	No	No	No	No	No	No
chr10:79340497-79340651	-	CUFF.1130	CUFF.1130	1	0.1473	0	0	Yes	Yes	Yes	No	No	No
chr10:80053395-80056405	-	TMEM254-AS1	ENST00000412298.5	5,4,3	0.1473	0	0	Yes	No	No	Yes	Yes	No
chr10:80081840-80082204	+	TMEM254	ENST00000372277.7	2,3	0	0	0.975	Yes	No	No	Yes	No	No
chr10:84371013-84373815	+	CCSER2	ENST00000372088.8	2,3	0.6383	0.5356	0	Yes	No	No	Yes	No	No
chr10:84371013-84425893	+	CCSER2	ENST00000372088.8	2,3,4,5	0.1473	0	0	No	No	No	No	No	No
chr10:84371013-84438707	+	CCSER2	ENST00000372088.8	2,3,4,5,6	0	0.4017	0	No	No	No	No	No	No
chr10:84417770-84425893	+	CCSER2	ENST00000372088.8	4,5	0	0.5356	8.45	No	No	No	No	No	No
chr10:84417770-84438707	+	CCSER2	ENST00000372088.8	4,5,6	0.2946	0	0.65	No	No	No	No	No	No
chr10:84417770-84477664	+	CCSER2	ENST00000372088.8	4,5,6,7,8,9	0.6383	0	0.325	Yes	No	No	Yes	No	No
chr10:84438511-84477664	+	CCSER2	ENST00000372088.8	6,7,8,9	0.6874	0	0	Yes	No	No	Yes	No	No
chr10:85854495-85856190	-	GRID1	ENST00000327946.12	8,7	0	0.4017	1.3	No	No	No	Yes	No	No
chr10:863742-864270	-	LARP4B	ENST00000612396.4	5,4	0.491	0	0.975	Yes	No	No	Yes	No	No
chr10:863742-885760	-	LARP4B	ENST00000612396.4	5,4,3,2	0.1473	0.4017	1.625	Yes	No	No	Yes	No	No
chr10:86453219-86460496	-	WAPL	ENST00000298767.10	14,13,12,11	0.1964	0	0	No	No	No	Yes	No	No
chr10:86472207-86473973	-	WAPL	ENST00000298767.10	7,6,5	0.1473	0	0	No	No	No	No	No	No
chr10:86497200-86500743	-	WAPL	ENST00000298767.10	4,3	0.1473	0	0	Yes	No	No	No	No	No
chr10:86838864-86876085	+	BMPR1A	ENST00000638429.1	2,3	0.2946	0	0	No	No	No	No	No	No
chr10:87057690-87068157	-	GLUD1	ENST00000277865.5	11,10,9,8,7,6,5	0.1473	0	0	Yes	No	No	Yes	No	No
chr10:87506267-87521169	+	CUFF.1153	CUFF.1153	1	0.2455	0	0	Yes	No	No	Yes	No	No
chr10:87508335-87521169	+	MINPP1	ENST00000371996.9	2,3,4	0.2455	0.1339	0.325	No	No	No	No	No	No
chr10:87756788-87776427	-	ATAD1	ENST00000308448.11	9,8,7,6	0	0	0.975	No	No	No	No	No	No
chr10:87767672-87776427	-	ATAD1	ENST00000308448.11	8,7,6	0.6383	0	3.575	No	No	No	No	No	No
chr10:87776320-87789129	-	CUFF.1157	CUFF.1157	1	0.1473	0	0	No	No	No	No	No	No
chr10:87875404-87880438	+	CUFF.1159	CUFF.1159	1	0.1473	0	0	No	No	No	No	No	No
chr10:87925512-87952259	+	PTEN	ENST00000371953.8	3,4,5,6	0.2946	0	0	No	No	No	No	No	No
chr10:884446-885760	-	LARP4B	ENST00000612396.4	3,2	0	1.339	5.85	Yes	No	No	Yes	No	No
chr10:884446-890829	-	CUFF.1162	CUFF.1162	1	0.1473	0	0	Yes	Yes	Yes	Yes	Yes	Yes
chr10:89738957-89762835	+	KIF20B	ENST00000260753.8	21,22,23,24,25,26,27,28,29	0.1473	0	0	No	No	No	No	No	No
chr10:89751345-89762835	+	KIF20B	ENST00000260753.8	24,25,26,27,28,29	3.0933	0	0	No	No	No	No	No	No
chr10:91240483-91251440	+	PCGF5	ENST00000614189.4	3,4,5,6	0.2455	0	0	No	No	No	No	No	No
chr10:91425280-91462184	+	HECTD2	ENST00000446394.5	2,3,4,5	0.4419	0.5356	1.625	No	No	No	No	No	No
chr10:91819269-91842391	+	TNKS2	ENST00000371627.5	4,5,6,7,8,9,10,11,12,13,14,15,16	0	0.4017	0.65	Yes	No	No	Yes	No	No
chr10:91939951-91942568	+	BTAF1	ENST00000265990.11	3,4	0	0	0.975	Yes	No	No	Yes	No	No
chr10:91951402-91957293	+	BTAF1	ENST00000265990.11	5,6,7,8	0.1473	0	0	No	No	No	No	No	No
chr10:91951402-91966757	+	BTAF1	ENST00000265990.11	5,6,7,8,9,10,11,12,13,14	0.3437	0	0	No	No	No	No	No	No
chr10:91994534-92008275	+	BTAF1	ENST00000265990.11	23,24,25,26	0.4419	0.5356	0.975	No	No	No	Yes	No	No
chr10:91996368-91997751	+	BTAF1	ENST00000265990.11	24,25	0.3928	0	0.325	Yes	No	No	No	No	No
chr10:91996368-92008275	+	BTAF1	ENST00000265990.11	24,25,26	0.491	0.2678	0	Yes	No	No	No	No	No
chr10:91996368-92014029	+	BTAF1	ENST00000265990.11	24,25,26,27,28,29,30,31,32	0.1964	0	0	Yes	No	No	No	No	No
chr10:92026665-92028929	+	CUFF.1176	CUFF.1176	1	0.1964	0	0	Yes	No	No	No	No	No
chr10:92081319-92091944	-	CPEB3	ENST00000412050.8	9,8	0.0982	0.4017	0.975	No	No	No	Yes	No	No
chr10:92143028-92145112	-	CPEB3	ENST00000412050.8	6,5	0.0982	0.6695	1.95	Yes	No	No	Yes	No	No
chr10:92143028-92181019	-	CPEB3	ENST00000412050.8	6,5,4	0	0	0.975	No	No	No	No	No	No
chr10:92483254-92508205	-	IDE	ENST00000265986.10	14,13,12,11,10,9,8	0.1473	0.1339	0	Yes	No	No	No	No	No
chr10:92483254-92508890	-	IDE	ENST00000265986.10	14,13,12,11,10,9,8,7	0.2455	0	0	No	No	No	No	No	No
chr10:92504793-92510162	-	IDE	ENST00000265986.10	11,10,9,8,7,6	0.1473	0	0	Yes	No	No	No	No	No
chr10:92531747-92537550	-	IDE	ENST00000265986.10	4,3,2	0.1964	0.4017	0.975	Yes	No	No	No	No	No
chr10:92606264-92621473	+	KIF11	ENST00000260731.5	2,3,4,5,6,7,8,9,10	0.4419	0	0	No	No	No	Yes	No	No
chr10:92637183-92639900	+	KIF11	ENST00000260731.5	15,16,17	0.2455	0	0.325	Yes	No	No	Yes	No	No
chr10:92893348-92899644	+	EXOC6	ENST00000371552.8	2,3,4,5	1.0311	1.2051	0	No	No	No	No	No	No
chr10:92893348-92909631	+	EXOC6	ENST00000371552.8	2,3,4,5,6	0.3437	0	0	No	No	No	No	No	No
chr10:94030682-94032252	+	CUFF.1189	CUFF.1189	1	0.3437	0	0	No	No	No	No	No	No
chr10:94350112-94352403	-	NOC3L	ENST00000371361.3	9,8	0	0.2678	0.975	Yes	No	No	No	No	No
chr10:94441895-94444539	+	CUFF.1191	CUFF.1191	1	0	0	2.6	No	No	No	Yes	No	No
chr10:94441895-94474783	+	TBC1D12	ENST00000225235.4	2,3	0.5401	0.5356	3.575	No	No	No	Yes	No	No
chr10:94441895-94497172	+	TBC1D12	ENST00000225235.4	2,3,4,5	0.1473	0	0	Yes	No	No	Yes	No	No
chr10:94441895-94522453	+	TBC1D12	ENST00000225235.4	2,3,4,5,6,7,8,9,10,11	0.1473	0.1339	0	No	No	No	Yes	No	No
chr10:94474667-94500327	+	TBC1D12	ENST00000225235.4	3,4,5,6	0.1473	0.1339	0.65	No	No	No	Yes	No	No
chr10:94474667-94522453	+	TBC1D12	ENST00000225235.4	3,4,5,6,7,8,9,10,11	0.1964	0.1339	0	No	No	No	Yes	No	No
chr10:94588228-94594854	+	HELLS	ENST00000239026.10	11,12,13,14,15,16,17	0.491	0	0.325	No	No	No	No	No	No
chr10:94592228-94594854	+	HELLS	ENST00000239026.10	14,15,16,17	0.1964	0	0.325	Yes	No	No	Yes	No	No
chr10:95632958-95633649	-	ALDH18A1	ENST00000371224.7	7,6	0	0	0.975	Yes	No	No	No	No	No
chr10:95637092-95643206	-	ALDH18A1	ENST00000371224.7	5,4,3	0.3928	0.2678	0.975	No	No	No	No	No	No
chr10:95663771-95663947	+	CUFF.1201	CUFF.1201	1	0.1964	0	0	Yes	No	No	No	No	No
chr10:96544075-96565426	-	TM9SF3	ENST00000371142.9	9,8,7,6,5,4,3	0.5401	0	0	Yes	No	No	Yes	No	No
chr10:96544075-96576829	-	TM9SF3	ENST00000371142.9	9,8,7,6,5,4,3,2	0.9329	0.5356	0.975	Yes	No	No	Yes	No	No
chr10:96907264-96907747	+	LCOR	ENST00000371103.8	3,4	0.0982	0.2678	7.15	No	No	No	No	No	No
chr10:96907264-96952196	+	LCOR	ENST00000371103.8	3,4,5,6,7	0	0.8034	0	Yes	No	No	No	No	No
chr10:96944112-96952196	+	LCOR	ENST00000371103.8	5,6,7	0.3437	0.2678	0	Yes	No	No	No	No	No
chr10:97388251-97388624	-	RRP12	ENST00000536831.5	9,8	0.0982	0	1.3	Yes	No	No	No	No	No
chr10:97437190-97438703	-	EXOSC1	ENST00000370902.7	7,6,5	0	0	1.3	Yes	No	No	Yes	No	No
chr10:97743093-97744915	+	ZFYVE27	ENST00000393677.8	3,4	0.1473	0	0	No	No	No	No	No	No
chr10:98156092-98163397	+	R3HCC1L	ENST00000298999.7	2,3,4	0.1473	0	1.3	No	No	No	No	No	No
chr11:102362895-102368548	+	BIRC2	ENST00000530675.5	4,5,6	0	0	1.3	Yes	No	No	Yes	No	No
chr11:103122824-103253448	+	DYNC2H1	ENST00000375735.7	11,12,13,14,15,16,17,18,19,20,21,22,23,24,25,26,27,28,29,30,31,32,33,34,35,36,37,38,39,40,41,42,43,44,45,46,47,48,49,50,51,52,53,54,55,56,57,58,59,60,61,62,63,64,65,66	0.1473	0	0	No	No	No	No	No	No
chr11:103215720-103223086	+	DYNC2H1	ENST00000375735.7	55,56,57,58,59	0.491	0.1339	0.325	No	No	No	No	No	No
chr11:103219914-103223086	+	DYNC2H1	ENST00000375735.7	56,57,58,59	0.5401	0	0	Yes	No	No	No	No	No
chr11:103253284-103259977	+	DYNC2H1	ENST00000375735.7	66,67,68,69,70	0.2455	0.1339	0	No	No	No	Yes	No	No
chr11:103280347-103323990	+	DYNC2H1	ENST00000375735.7	71,72,73,74,75,76,77,78,79,80,81,82	0	0	0.975	No	No	No	No	No	No
chr11:103303092-103316620	+	DYNC2H1	ENST00000375735.7	76,77,78,79,80	0.0491	0.1339	1.3	No	No	No	No	No	No
chr11:103303092-103323990	+	DYNC2H1	ENST00000375735.7	76,77,78,79,80,81,82	0.7365	0.2678	0	No	No	No	No	No	No
chr11:103303092-103358359	+	DYNC2H1	ENST00000375735.7	76,77,78,79,80,81,82,83	0.1964	0.2678	0	No	No	No	No	No	No
chr11:103311877-103323990	+	DYNC2H1	ENST00000375735.7	79,80,81,82	0.2455	0	0.975	No	No	No	No	No	No
chr11:106978618-106986131	-	GUCY1A2	ENST00000526355.6	3,2	0	0.4017	7.8	No	No	No	No	No	No
chr11:107390073-107392895	-	CWF19L2	ENST00000282251.9	12,11	0.1473	0.4017	2.275	No	No	No	Yes	No	No
chr11:107390073-107418287	-	CWF19L2	ENST00000282251.9	12,11,10,9	1.6694	0.2678	0.325	No	No	No	Yes	No	No
chr11:107803000-107815965	-	SLC35F2	ENST00000525815.6	7,6,5,4,3,2	0.3437	0	0	No	No	No	No	No	No
chr11:108033801-108054955	+	CUL5	ENST00000393094.7	2,3,4,5,6,7	0.1964	0	0	No	No	No	No	No	No
chr11:108046269-108054955	+	CUL5	ENST00000393094.7	3,4,5,6,7	0.7856	0	0	Yes	No	No	No	No	No
chr11:108054874-108073497	+	CUL5	ENST00000393094.7	7,8,9,10	0.1964	0	0	No	No	No	No	No	No
chr11:108072331-108089623	+	CUL5	ENST00000393094.7	9,10,11,12,13	0.1473	0	0	No	No	No	No	No	No
chr11:108088526-108095691	+	CUL5	ENST00000393094.7	12,13,14,15,16	0.1473	0	0	No	No	No	No	No	No
chr11:108135141-108148858	+	CUFF.1235	CUFF.1235	1	0.1473	0	0	No	No	No	No	No	No
chr11:108158919-108162180	-	CUFF.1236	CUFF.1236	1	0.2455	0	0	No	No	No	Yes	No	No
chr11:108176245-108177090	-	NPAT	ENST00000278612.9	12,11	0.0982	0.1339	1.95	Yes	No	No	No	No	No
chr11:108227594-108229323	+	ATM	ENST00000527805.5	2,3,4	0.2946	0.2678	0.975	No	No	No	No	No	No
chr11:108227594-108235834	+	ATM	ENST00000527805.5	2,3,4,5	0.2455	0	0.325	No	No	No	No	No	No
chr11:108227594-108247127	+	ATM	ENST00000527805.5	2,3,4,5,6,7,8	0.1964	0	0	No	No	No	No	No	No
chr11:108227594-108267342	+	ATM	ENST00000527805.5	2,3,4,5,6,7,8,9,10,11,12,13,14,15,16,17	0.2455	0	0.65	No	No	No	No	No	No
chr11:108235669-108249102	+	ATM	ENST00000527805.5	5,6,7,8,9	0.1964	0	0.325	No	No	No	No	No	No
chr11:108267170-108267342	+	ATM	ENST00000527805.5	17	0.0491	0.5356	3.25	No	No	No	No	No	No
chr11:108267170-108268609	+	ATM	ENST00000527805.5	17,18	0.1964	0	0	Yes	No	No	Yes	No	No
chr11:108299713-108332037	+	ATM	ENST00000278616.8	34,35,36,37,38,39,40,41,42,43,44,45,46,47,48,49,50,51,52	0.1473	0	0	No	No	No	No	No	No
chr11:108301647-108304852	+	ATM	ENST00000278616.8	35,36,37	0.1964	0	0	Yes	No	No	No	No	No
chr11:108315822-108332037	+	ATM	ENST00000278616.8	41,42,43,44,45,46,47,48,49,50,51,52	0.1964	0.1339	0	No	No	No	No	No	No
chr11:108315822-108335961	+	ATM	ENST00000278616.8	41,42,43,44,45,46,47,48,49,50,51,52,53,54,55,56	0.5401	0	0.975	No	No	No	No	No	No
chr11:108329020-108332037	+	ATM	ENST00000278616.8	49,50,51,52	0.2455	0	0.325	No	No	No	Yes	No	No
chr11:108715878-108723462	+	DDX10	ENST00000648124.1	11,12,13	0.4419	0	0	No	No	No	No	No	No
chr11:108838445-108841476	+	DDX10	ENST00000648124.1	16,17	0.1473	0	0	No	No	No	No	No	No
chr11:108838445-108852209	+	DDX10	ENST00000648124.1	16,17,18	0.2455	0	0	Yes	No	No	No	No	No
chr11:110136662-110137414	+	ZC3H12C	ENST00000278590.8	2	0.2455	0	0	No	No	No	No	No	No
chr11:110136662-110159490	+	ZC3H12C	ENST00000278590.8	2,3,4	0.3928	0.4017	0	No	No	No	No	No	No
chr11:110263959-110264874	-	RDX	ENST00000645527.1	6,5	0.1964	0.1339	0	No	No	No	Yes	No	No
chr11:11372514-11379264	-	GALNT18	ENST00000227756.5	6,5,4	0.2455	0	0.65	No	No	No	No	No	No
chr11:113808297-113829345	-	USP28	ENST00000003302.8	18,17,16,15,14,13,12,11,10	0	0.4017	0	No	No	No	Yes	No	No
chr11:113840597-113854335	-	USP28	ENST00000003302.8	5,4,3,2	0.1473	0.2678	0	No	No	No	No	No	No
chr11:113852500-113854335	-	USP28	ENST00000003302.8	3,2	0	1.2051	4.875	No	No	No	No	No	No
chr11:115229112-115240420	-	CADM1	ENST00000452722.7	5,4,3,2	0.1473	0	0.325	No	No	No	No	No	No
chr11:116757145-116758407	-	BUD13	ENST00000375445.7	9,8,7	0.3437	0	0.325	No	No	No	No	No	No
chr11:117152440-117163892	+	PAFAH1B2	ENST00000527958.6	2,3,4,5	2.6023	0.6695	3.25	Yes	No	No	Yes	No	No
chr11:117178053-117182806	+	CUFF.1264	CUFF.1264	1	0.1473	0	0	Yes	No	No	Yes	No	No
chr11:117183778-117184139	+	SIDT2	ENST00000324225.8	7,8	0	0	0.975	No	No	No	No	No	No
chr11:117234266-117246948	+	RNF214	ENST00000300650.9	2,3,4,5,6	0.1473	0	0	No	No	No	No	No	No
chr11:118476804-118482495	+	KMT2A	ENST00000534358.6	4,5,6,7,8	0.1473	0	0	No	No	No	No	No	No
chr11:118551785-118552335	-	IFT46	ENST00000264021.7	9,8	0	0.2678	3.575	No	No	No	No	No	No
chr11:118551785-118559864	-	IFT46	ENST00000264021.7	9,8,7,6,5,4,3	0.1964	0.1339	0.975	No	No	No	No	No	No
chr11:118554458-118559864	-	IFT46	ENST00000264021.7	7,6,5,4,3	0.1964	0	0.65	No	No	No	No	No	No
chr11:118581245-118584644	+	ARCN1	ENST00000264028.5	2,3,4,5	0.2455	0	0	Yes	No	No	Yes	No	No
chr11:118583808-118584644	+	ARCN1	ENST00000392859.7	3,4	0.1473	0.1339	0	Yes	No	No	Yes	No	No
chr11:118590340-118593698	+	ARCN1	ENST00000392859.7	5,6,7	21.8495	1.339	0.325	No	No	No	No	No	No
chr11:118768222-118768352	-	DDX6	ENST00000534980.7	5	0	0	0.975	No	No	No	No	No	No
chr11:118786051-118786518	-	DDX6	ENST00000534980.7	2	0	0.4017	0.975	No	No	No	No	No	No
chr11:119131534-119133219	+	HINFP	ENST00000350777.6	4,5,6,7,8,9	0.3437	0	0	Yes	No	No	No	No	No
chr11:119232447-119255354	+	CUFF.1277	CUFF.1277	1	0.1964	0	0	Yes	Yes	Yes	Yes	Yes	No
chr11:119273867-119274953	+	CBL	ENST00000264033.5	4,5	0	0	1.3	Yes	No	No	Yes	No	No
chr11:119675158-119678765	-	NECTIN1	ENST00000341398.6	5,4,3,2	0	0	0.975	Yes	No	No	Yes	No	No
chr11:120406117-120431911	+	ARHGEF12	ENST00000397843.7	2,3,4,5,6,7,8,9,10,11	0.3437	0	0	Yes	No	No	No	No	No
chr11:120475339-120477526	+	ARHGEF12	ENST00000397843.7	33,34,35,36	0.3437	0	0	No	No	No	No	No	No
chr11:121036504-121060085	+	TBCEL	ENST00000531148.5	3,4,5,6,7	0.1473	0.1339	0.65	No	No	No	Yes	No	No
chr11:121045673-121060085	+	TBCEL	ENST00000529397.5	2,3,4,5,6,7	0.8347	0	0	Yes	No	No	Yes	No	No
chr11:121058344-121060085	+	TBCEL	ENST00000529397.5	6,7	0.1473	0	0	No	No	No	Yes	No	No
chr11:124766946-124784719	-	CUFF.1286	CUFF.1286	1	0.1473	0	0	No	No	No	No	No	No
chr11:125606316-125608289	+	CUFF.1287	CUFF.1287	1	0.1473	0	0	No	No	No	No	No	No
chr11:125978303-126023537	-	CDON	ENST00000392693.7	18,17,16,15,14,13,12,11,10,9,8,7,6,5,4,3,2	0.2455	0.1339	0	Yes	No	No	Yes	No	No
chr11:126273335-126276219	+	FOXRED1	ENST00000263578.9	4,5,6,7,8	0.2455	0	0	Yes	No	No	Yes	No	No
chr11:12764178-12764434	+	TEAD1	ENST00000527636.6	3	0	0.5356	3.575	No	No	No	No	No	No
chr11:128870808-128871740	-	CUFF.1291	CUFF.1291	1	0.1473	0	0	No	No	No	Yes	Yes	Yes
chr11:129062279-129066868	-	ARHGAP32	ENST00000310343.13	9,8,7,6	0.3437	0	0.65	No	No	No	No	No	No
chr11:129093620-129124894	-	ARHGAP32	ENST00000310343.13	5,4,3	0	0.1339	1.3	No	No	No	No	No	No
chr11:129093620-129164427	-	ARHGAP32	ENST00000310343.13	5,4,3,2	0.1473	0	0.325	No	No	No	No	No	No
chr11:129123445-129124894	-	ARHGAP32	ENST00000310343.13	4,3	0	0.6695	2.6	No	No	No	No	No	No
chr11:129123445-129164427	-	ARHGAP32	ENST00000310343.13	4,3,2	0.2946	0.8034	0.975	No	No	No	No	No	No
chr11:129955511-129961082	-	PRDM10	ENST00000358825.9	4,3,2	0.1473	0	0	Yes	No	No	No	No	No
chr11:130109428-130110661	+	APLP2	ENST00000650012.1	3,4	0.491	0.2678	6.5	Yes	No	No	Yes	No	No
chr11:130109428-130122513	+	APLP2	ENST00000650012.1	3,4,5,6,7	0.2455	0.4017	0.65	No	No	No	No	No	No
chr11:130109428-130130166	+	APLP2	ENST00000650012.1	3,4,5,6,7,8,9,10,11,12	0.1964	0	0	Yes	No	No	Yes	No	No
chr11:130126699-130129206	+	APLP2	ENST00000650012.1	9,10,11	0.1473	0	0	Yes	No	No	No	No	No
chr11:130260855-130261929	-	ZBTB44	ENST00000445008.6	2	2.3568	2.0085	2.6	Yes	No	No	No	No	No
chr11:13403167-13445181	-	BTBD10	ENST00000278174.9	8,7,6,5,4,3,2	0.491	0	0	No	No	No	No	No	No
chr11:13413529-13421838	-	BTBD10	ENST00000278174.9	6,5,4,3	0.3437	0	0	Yes	No	No	No	No	No
chr11:134206598-134210454	-	NCAPD3	ENST00000534532.6	8,7,6,5,4	0.1964	0.1339	0	Yes	No	No	No	No	No
chr11:14464910-14498985	-	COPB1	ENST00000249923.7	18,17,16,15,14,13,12,11,10,9,8,7,6,5,4,3,2	0.1473	0	0	No	No	No	No	No	No
chr11:14771936-14789242	+	PDE3B	ENST00000282096.9	2,3,4	1.0311	0.6695	0	Yes	No	No	Yes	No	No
chr11:14859042-14861366	+	PDE3B	ENST00000282096.9	13,14	0.1964	0.1339	0	No	No	No	No	No	No
chr11:16095995-16097688	-	SOX6	ENST00000316399.10	8,7	0	0	0.975	Yes	Yes	No	Yes	Yes	No
chr11:17131915-17145942	-	PIK3C2A	ENST00000265970.11	11,10,9,8,7,6	0.1964	0	0	No	No	No	No	No	No
chr11:17959469-18008076	-	SERGEF	ENST00000525422.5	9,8,7,6,5,4,3,2	0.5401	0	0.65	Yes	No	No	Yes	No	No
chr11:17988596-18008076	-	SERGEF	ENST00000527494.5	9,8,7,6,5,4,3,2	0.4419	0.4017	1.625	Yes	No	No	Yes	No	No
chr11:17988596-18010139	-	CUFF.1315	CUFF.1315	1	0.7365	0	0.325	Yes	No	No	Yes	No	No
chr11:18083534-18089510	-	SAAL1	ENST00000524803.6	10,9,8,7	0.2946	0	0	No	No	No	Yes	No	No
chr11:18283794-18285459	-	HPS5	ENST00000396253.7	20,19	0	0	1.3	Yes	No	No	Yes	No	No
chr11:18291441-18292976	-	HPS5	ENST00000396253.7	15,14	0.6383	0.2678	1.3	No	No	No	No	No	No
chr11:18483869-18519603	-	TSG101	ENST00000536719.5	8,7,6,5,4,3,2	0.1473	0	0	Yes	No	No	Yes	No	No
chr11:18514677-18516164	-	TSG101	ENST00000536719.5	4,3	0	0	1.625	No	No	No	No	No	No
chr11:20364236-20376717	+	HTATIP2	ENST00000421577.6	2,3,4	0.1964	0	0	No	No	No	No	No	No
chr11:20402918-20426865	+	PRMT3	ENST00000330796.9	7,8,9	0.3437	0	0.325	Yes	No	No	No	No	No
chr11:20407910-20464546	+	PRMT3	ENST00000330796.9	8,9,10,11,12	0.1473	0	0	No	No	No	Yes	No	No
chr11:22203803-22227586	+	ANO5	ENST00000648804.1	6,7,8,9,10,11	0	0.4017	0	Yes	No	No	Yes	No	No
chr11:22203803-22239684	+	ANO5	ENST00000324559.8	2,3,4,5,6,7,8,9	0.6383	0	0	Yes	No	No	Yes	No	No
chr11:28077006-28091513	-	KIF18A	ENST00000263181.7	10,9,8,7,6,5,4	0.1964	0.2678	0	No	No	No	No	No	No
chr11:28211061-28296931	+	METTL15	ENST00000406787.7	4,5,6	0	0.2678	1.3	Yes	No	No	Yes	No	No
chr11:28228870-28230985	+	CUFF.1328	CUFF.1328	1	0.0982	0	3.9	Yes	Yes	Yes	Yes	Yes	Yes
chr11:2969802-2972243	-	NAP1L4	ENST00000620138.4	7,6,5	0.1964	0	0	No	No	No	No	No	No
chr11:2969802-2979237	-	NAP1L4	ENST00000620138.4	7,6,5,4,3,2	0.4419	0	0	No	No	No	No	No	No
chr11:32097143-32103480	+	AL035078.4	ENST00000532942.5	2,3,4,5	0.1473	0	0.325	No	No	No	No	No	No
chr11:32587011-32589641	+	EIF3M	ENST00000531921.5	2,3,4	0.2455	0	0	No	No	No	No	No	No
chr11:32588593-32589641	+	EIF3M	ENST00000531921.5	3,4	0.2455	0	0.325	No	No	No	No	No	No
chr11:32589546-32596047	+	EIF3M	ENST00000531120.6	5,6,7,8	0.2455	0.5356	0	Yes	No	No	No	No	No
chr11:32927156-32935435	+	QSER1	ENST00000650167.1	2,3,4	1.2766	1.339	0.325	No	No	No	Yes	No	No
chr11:33105566-33106064	-	CSTF3	ENST00000323959.9	8,7,6	0	0.1339	0.975	No	No	No	No	No	No
chr11:33286412-33287511	+	HIPK3	ENST00000525975.5	2	8.5925	8.3018	19.825	No	No	No	No	No	No
chr11:33286412-33328633	+	HIPK3	ENST00000525975.5	2,3	0	0.4017	0	Yes	No	No	Yes	No	No
chr11:33551039-33552241	+	KIAA1549L	ENST00000658780.1	5,6	0.1964	0	0.65	Yes	No	No	Yes	No	No
chr11:34071725-34076642	+	CAPRIN1	ENST00000341394.9	3,4,5,6	0	0.6695	0.325	Yes	No	No	No	No	No
chr11:34079627-34092056	+	CAPRIN1	ENST00000341394.9	7,8,9,10,11,12,13,14,15	0.1473	0	0	No	No	No	Yes	No	No
chr11:34197324-34204690	-	ABTB2	ENST00000435224.3	3,2	0.1964	0	0	Yes	No	No	Yes	No	No
chr11:34957383-34978182	+	PDHX	ENST00000448838.7	4,5,6,7,8	0.5892	0.5356	0.325	No	No	No	No	No	No
chr11:34957383-34984728	+	PDHX	ENST00000448838.7	4,5,6,7,8,9	0.2946	0	0	No	No	No	No	No	No
chr11:36227084-36227430	+	LDLRAD3	ENST00000524419.5	5	0.8347	0.1339	1.95	Yes	No	No	Yes	No	No
chr11:36633283-36648155	+	C11orf74	ENST00000446510.6	3,4,5	0.1964	0	0	No	No	No	No	No	No
chr11:3691346-3695606	-	NUP98	ENST00000359171.8	28,27,26	0	0	0.975	Yes	No	No	Yes	No	No
chr11:3691346-3700839	-	NUP98	ENST00000359171.8	28,27,26,25,24	0.3437	0	0	Yes	No	No	Yes	No	No
chr11:3702462-3720825	-	NUP98	ENST00000359171.8	23,22,21,20,19,18,17	0.1473	0	0	Yes	No	No	Yes	No	No
chr11:3705199-3720825	-	NUP98	ENST00000359171.8	22,21,20,19,18,17	0.1964	0	0	No	No	No	Yes	No	No
chr11:3719411-3753408	-	NUP98	ENST00000359171.8	18,17,16,15,14,13,12,11	0	0	0.975	No	No	No	No	No	No
chr11:3731390-3753408	-	NUP98	ENST00000359171.8	14,13,12,11	0.0982	1.0712	0.65	No	No	No	No	No	No
chr11:3768580-3776021	-	NUP98	ENST00000359171.8	8,7,6,5	0.1473	0.4017	0.325	Yes	No	No	Yes	No	No
chr11:4101992-4112062	+	RRM1	ENST00000532170.5	2,3,4,5,6,7,8	0.3928	0.1339	0	Yes	No	No	Yes	No	No
chr11:43326506-43335994	+	API5	ENST00000455725.6	8,9,10,11,12,13,14	0.491	0	0	No	No	No	Yes	No	No
chr11:43379232-43398113	+	TTC17	ENST00000039989.9	2,3,4,5,6,7,8	0.2455	0	0	No	No	No	No	No	No
chr11:43830975-43840064	+	HSD17B12	ENST00000278353.10	7,8,9	0	0	2.925	No	No	No	No	No	No
chr11:44107682-44130138	+	EXT2	ENST00000533608.6	2,3,4,5,6,7	0.2455	0	0.65	No	No	No	Yes	No	No
chr11:44107682-44171742	+	EXT2	ENST00000533608.6	2,3,4,5,6,7,8	0.1964	0	1.625	No	No	No	Yes	No	No
chr11:44107682-44206959	+	EXT2	ENST00000533608.6	2,3,4,5,6,7,8,9,10	0	0	0.975	No	No	No	Yes	No	No
chr11:45862059-45872233	+	CRY2	ENST00000417225.6	5,6,7,8,9,10,11	0.4419	0	0.65	Yes	No	No	Yes	No	No
chr11:46076753-46092223	-	PHF21A	ENST00000323180.10	5,4,3,2	0	1.2051	4.875	Yes	No	No	Yes	No	No
chr11:46084165-46092223	-	PHF21A	ENST00000323180.10	3,2	0	0	0.975	Yes	No	No	Yes	No	No
chr11:46433473-46435037	-	AMBRA1	ENST00000314845.7	15,14	0.2946	0.1339	0	Yes	No	No	Yes	No	No
chr11:46433473-46508370	-	AMBRA1	ENST00000314845.7	15,14,13,12,11,10	0.1964	0	0	Yes	No	No	No	No	No
chr11:46493607-46494204	-	AMBRA1	ENST00000314845.7	12,11	0	0.2678	2.925	No	No	No	No	No	No
chr11:46493607-46508370	-	AMBRA1	ENST00000314845.7	12,11,10	0.5401	1.8746	4.55	Yes	No	No	No	No	No
chr11:46493607-46512813	-	AMBRA1	ENST00000314845.7	12,11,10,9	0.2455	0	2.275	No	No	No	No	No	No
chr11:46541944-46548500	-	AMBRA1	ENST00000314845.7	8,7,6,5,4,3,2	0.2455	0	0.325	No	No	No	No	No	No
chr11:46769962-46788773	-	CKAP5	ENST00000529230.5	26,25,24,23,22,21,20,19,18,17,16	0.1964	0	0	Yes	No	No	Yes	No	No
chr11:46783273-46788773	-	CKAP5	ENST00000529230.5	18,17,16	0.1473	0	0.325	No	No	No	Yes	No	No
chr11:46808030-46821268	-	CKAP5	ENST00000529230.5	8,7,6,5,4,3,2	0.3437	0.4017	1.3	Yes	No	No	Yes	No	No
chr11:47052387-47052518	+	C11orf49	ENST00000533124.5	2	0	0	0.975	No	No	No	No	No	No
chr11:47422573-47422973	-	PSMC3	ENST00000602866.5	8,7	0.1964	0.8034	1.3	Yes	No	No	Yes	No	No
chr11:47482694-47489024	-	CELF1	ENST00000310513.10	7,6,5,4,3,2	0.1473	0	0.325	Yes	No	No	Yes	No	No
chr11:47483452-47484523	-	CELF1	ENST00000310513.10	6,5	0.0491	0	1.3	Yes	No	No	Yes	No	No
chr11:47499452-47500932	-	CELF1	ENST00000531165.5	3,2	0	0	0.975	No	No	No	No	No	No
chr11:47731373-47734129	-	FNBP4	ENST00000263773.9	12,11,10	0.1473	0	0	Yes	No	No	Yes	No	No
chr11:47750915-47751264	-	CUFF.1380	CUFF.1380	1	0.1473	0	0	Yes	No	No	No	No	No
chr11:47750915-47751290	-	FNBP4	ENST00000263773.9	6,5	0.1964	0	0	Yes	No	No	Yes	No	No
chr11:47752915-47754664	-	FNBP4	ENST00000263773.9	4,3	0.1473	0	0	Yes	No	No	No	No	No
chr11:47797778-47798463	-	NUP160	ENST00000378460.6	27,26,25,24	0.0982	0	0.975	Yes	No	No	Yes	No	No
chr11:47835650-47837623	-	NUP160	ENST00000378460.6	7,6,5	0.1473	0	1.95	Yes	No	No	Yes	No	No
chr11:57491223-57491862	-	SLC43A1	ENST00000278426.8	11,10,9	0.1964	0	0	Yes	No	No	Yes	No	No
chr11:59639047-59639383	-	PATL1	ENST00000300146.10	18,17	0	0	0.975	Yes	No	No	No	No	No
chr11:60919685-60920988	+	TMEM109	ENST00000227525.8	2,3	0.2946	0.1339	0	Yes	No	No	Yes	No	No
chr11:61316284-61316567	-	DDB1	ENST00000301764.11	12,11	0	0	0.975	Yes	No	No	Yes	No	No
chr11:61325610-61330074	-	DDB1	ENST00000301764.11	6,5,4,3	0.1473	0	0.65	Yes	No	No	Yes	No	No
chr11:61334619-61345946	+	TKFC	ENST00000394900.7	2,3,4,5,6,7,8,9,10,11,12,13,14,15,16,17	0.2455	0	0	Yes	No	No	Yes	No	No
chr11:61366044-61367998	+	TMEM138	ENST00000278826.11	3,4	0.491	1.2051	1.3	No	No	No	Yes	No	No
chr11:61404363-61429290	-	CUFF.1392	CUFF.1392	1	0.1473	0	0	Yes	No	No	Yes	No	No
chr11:61437624-61438113	+	AP003108.2	ENST00000544025.5	2,3	1.1784	1.339	1.625	No	No	No	Yes	No	No
chr11:62566816-62566991	+	CUFF.1394	CUFF.1394	1	0.1964	0	0	Yes	No	No	Yes	No	No
chr11:62589030-62589221	-	AP002990.1	ENST00000496634.2	2	0	0.1339	0.975	No	No	No	No	No	No
chr11:62638982-62639731	-	GANAB	ENST00000532402.5	3,2	0.491	0.6695	3.25	No	No	No	Yes	No	No
chr11:62735381-62738490	+	CUFF.1397	CUFF.1397	1	0.1964	0	0	Yes	No	No	Yes	No	No
chr11:62781893-62782825	+	TAF6L	ENST00000294168.8	7,8,9	0.1964	0.1339	0.65	No	No	No	No	No	No
chr11:63749990-63750198	+	RTN3	ENST00000341307.6	2	0	0	1.625	Yes	No	No	No	No	No
chr11:63895158-63895633	+	MARK2	ENST00000377810.7	2,3	0	0.1339	4.55	Yes	No	No	Yes	No	No
chr11:63903060-63905043	+	MARK2	ENST00000377810.7	14,15,16	0.1473	0	0	Yes	No	No	Yes	No	No
chr11:63976301-63976453	-	CUFF.1402	CUFF.1402	1	0.1964	0	0	Yes	No	No	Yes	No	No
chr11:64193077-64194620	+	STIP1	ENST00000358794.9	2,3,4	0.4419	0.1339	0.325	Yes	No	No	Yes	No	No
chr11:64193077-64197974	+	STIP1	ENST00000358794.9	2,3,4,5,6,7,8	0.2946	0.1339	0.325	No	No	No	Yes	No	No
chr11:64194188-64197974	+	STIP1	ENST00000358794.9	3,4,5,6,7,8	0.3437	0.1339	0	No	No	No	No	No	No
chr11:64320660-64321874	+	CUFF.1406	CUFF.1406	1	0.1473	0	0	Yes	No	No	Yes	No	No
chr11:65278688-65295990	+	CUFF.1407	CUFF.1407	1	0.1473	0	0	No	No	No	No	No	No
chr11:65436537-65437657	+	CUFF.1408	CUFF.1408	1	0	0.6695	1.95	Yes	No	No	Yes	No	No
chr11:65855020-65855294	+	CUFF.1409	CUFF.1409	1	0.2455	0	0	Yes	No	No	Yes	No	No
chr11:66639699-66640123	+	RBM14-RBM4	ENST00000421355.1	2	1.7185	1.339	3.575	No	No	No	Yes	No	No
chr11:66759042-66762450	+	C11orf80	ENST00000527368.5	2,3	0	0.4017	0.325	No	No	No	No	No	No
chr11:67243008-67246116	+	KDM2A	ENST00000529006.7	13,14,15	0.2455	0	0	Yes	No	No	Yes	No	No
chr11:68166981-68190152	-	KMT5B	ENST00000304363.9	10,9,8,7,6,5,4,3,2	0.1964	0	0	No	No	No	No	No	No
chr11:68185780-68190152	-	KMT5B	ENST00000304363.9	3,2	0.1964	0	0.325	No	No	No	No	No	No
chr11:68505144-68519651	+	PPP6R3	ENST00000530427.5	2,3	0.0982	0.6695	2.925	No	No	No	No	No	No
chr11:68505144-68537891	+	PPP6R3	ENST00000265636.9	2,3,4	0.1473	0.2678	0.325	No	No	No	No	No	No
chr11:68515027-68519651	+	PPP6R3	ENST00000528635.5	3,4	0.2946	0.1339	0	No	No	No	No	No	No
chr11:68519500-68537891	+	PPP6R3	ENST00000393800.6	2,3	0.2946	0.1339	0	No	No	No	No	No	No
chr11:68567013-68596218	+	PPP6R3	ENST00000393800.6	10,11,12,13,14,15,16,17,18,19	0.2455	0	0.325	No	No	No	No	No	No
chr11:68569747-68596218	+	PPP6R3	ENST00000393800.6	11,12,13,14,15,16,17,18,19	0.3928	0.1339	0.325	No	No	No	No	No	No
chr11:68583042-68596218	+	PPP6R3	ENST00000393800.6	15,16,17,18,19	0.1473	0.1339	0	No	No	No	No	No	No
chr11:68583042-68603492	+	PPP6R3	ENST00000393800.6	15,16,17,18,19,20,21,22	0.1473	0	0	No	No	No	No	No	No
chr11:6932093-6955782	+	ZNF215	ENST00000610573.4	3,4,5,6,7	0.2455	0	0	No	No	No	No	No	No
chr11:6941570-6955782	+	ZNF215	ENST00000610573.4	4,5,6,7	1.7676	0.1339	0.65	Yes	No	No	Yes	No	No
chr11:6941570-6988320	+	ZNF215	ENST00000636606.1	4,5,6	0.1473	0	0	Yes	No	No	Yes	No	No
chr11:70354300-70356254	+	PPFIA1	ENST00000253925.11	17,18,19	1.4239	0	2.925	No	No	No	No	No	No
chr11:70354300-70362488	+	PPFIA1	ENST00000253925.11	17,18,19,20,21	0.3437	0	0.325	Yes	No	No	Yes	No	No
chr11:70405264-70409960	+	CTTN	ENST00000346329.7	2,3,4,5	0.1964	0.1339	0	Yes	No	No	Yes	No	No
chr11:70405264-70414652	+	CTTN	ENST00000346329.7	2,3,4,5,6	0.1964	0	0	Yes	No	No	No	No	No
chr11:71982760-71990717	+	RNF121	ENST00000393713.7	3,4,5	0.0982	0	1.3	No	No	No	No	No	No
chr11:72984087-72989097	-	FCHSD2	ENST00000311172.11	7,6,5	0.5892	0.5356	0.65	No	No	No	No	No	No
chr11:73707419-73718718	-	RAB6A	ENST00000336083.7	6,5,4	0.3928	0.1339	1.3	No	No	No	Yes	No	No
chr11:73707419-73718890	-	RAB6A	ENST00000310653.10	6,5,4	0.1964	0.2678	0.975	No	No	No	Yes	No	No
chr11:73707419-73720899	-	RAB6A	ENST00000310653.10	6,5,4,3	0	0.4017	1.625	No	No	No	Yes	No	No
chr11:74132843-74133557	-	C2CD3	ENST00000334126.11	7,6	0	0.2678	0.975	Yes	No	No	Yes	No	No
chr11:74203727-74204445	+	PPME1	ENST00000542710.3	2,3	0	0.1339	1.625	Yes	No	No	Yes	No	No
chr11:74634582-74640841	+	CUFF.1438	CUFF.1438	1	0.1473	0	0	Yes	No	No	No	No	No
chr11:74789625-74817714	+	RNF169	ENST00000299563.5	2,3,4	0.5892	0.2678	0.325	Yes	No	No	No	No	No
chr11:74810183-74817714	+	RNF169	ENST00000299563.5	3,4	0.1964	0	0	Yes	No	No	No	No	No
chr11:76451857-76464080	+	EMSY	ENST00000427574.6	3,4,5,6,7,8	0.1964	0.1339	0	No	No	No	Yes	No	No
chr11:76463820-76472840	+	EMSY	ENST00000427574.6	8,9	0.3928	0.9373	0	No	No	No	No	No	No
chr11:77374327-77392541	-	PAK1	ENST00000356341.7	5,4,3,2	0.1964	0	0	No	No	No	Yes	No	No
chr11:77379240-77379994	-	PAK1	ENST00000356341.7	4,3	0.0982	0.1339	0.975	Yes	No	No	No	No	No
chr11:77619605-77625818	-	CLNS1A	ENST00000525428.5	6,5,4,3	1.5221	0.6695	0	No	No	No	No	No	No
chr11:77619605-77629899	-	CLNS1A	ENST00000525428.5	6,5,4,3,2	0.2455	0	0.975	Yes	No	No	No	No	No
chr11:77622499-77629899	-	CLNS1A	ENST00000525428.5	5,4,3,2	0.1473	0	0	Yes	No	No	No	No	No
chr11:77624962-77625818	-	CLNS1A	ENST00000525428.5	4,3	0.2455	0.8034	3.9	No	No	No	No	No	No
chr11:77624962-77629899	-	CLNS1A	ENST00000525428.5	4,3,2	0.1473	0	0.975	Yes	No	No	No	No	No
chr11:77675035-77693611	-	RSF1	ENST00000308488.10	14,13,12,11,10,9,8	0.1473	0	0	No	No	No	No	No	No
chr11:77683709-77693611	-	RSF1	ENST00000308488.10	11,10,9,8	0.4419	0.1339	0	No	No	No	Yes	No	No
chr11:77685104-77693611	-	RSF1	ENST00000308488.10	10,9,8	0	0	1.625	No	No	No	No	No	No
chr11:77691158-77693611	-	RSF1	ENST00000308488.10	9,8	0	0	0.975	No	No	No	No	No	No
chr11:77698486-77702495	-	RSF1	ENST00000308488.10	7,6	0.1964	0	0	Yes	No	No	Yes	No	No
chr11:77901420-77903620	-	INTS4	ENST00000534064.6	18,17	0.1964	0	0	Yes	No	No	No	No	No
chr11:77907716-77961138	-	INTS4	ENST00000534064.6	16,15,14,13,12,11,10,9,8,7,6,5	0.1473	0	0	No	No	No	No	No	No
chr11:77938650-77941251	-	INTS4	ENST00000534064.6	10,9	0.2946	0	0.325	No	No	No	No	No	No
chr11:77955941-77961138	-	INTS4	ENST00000534064.6	8,7,6,5	0.3928	0.1339	0	No	No	No	No	No	No
chr11:78101092-78124214	-	CUFF.1459	CUFF.1459	1	0.1473	0	0	Yes	No	No	Yes	No	No
chr11:78465875-78493195	-	NARS2	ENST00000281038.10	11,10,9,8,7	0.6874	0.1339	0.65	No	No	No	No	No	No
chr11:78469246-78493195	-	NARS2	ENST00000281038.10	10,9,8,7	0.2946	0.1339	0	No	No	No	No	No	No
chr11:78559538-78571444	-	NARS2	ENST00000281038.10	5,4,3,2	0.2946	0	0.975	No	No	No	No	No	No
chr11:83206057-83227872	+	ANKRD42	ENST00000260047.10	3,4,5,6,7	0.1473	0	0	No	No	No	No	No	No
chr11:83273646-83280260	-	CCDC90B	ENST00000529689.5	7,6,5,4,3,2	0.1473	0	0	No	No	No	No	No	No
chr11:8413494-8464822	-	STK33	ENST00000447869.5	11,10,9,8,7,6,5,4,3	0.4419	0	0	No	No	No	Yes	No	No
chr11:8435493-8464822	-	STK33	ENST00000447869.5	10,9,8,7,6,5,4,3	0.7365	0.2678	0	No	No	No	Yes	No	No
chr11:8452821-8464822	-	STK33	ENST00000447869.5	7,6,5,4,3	0.3437	0.1339	0	No	No	No	Yes	No	No
chr11:85733938-85758114	-	SYTL2	ENST00000389960.8	7,6,5,4,3,2	0.1473	0	0	Yes	No	No	Yes	No	No
chr11:85974707-85983973	-	PICALM	ENST00000393346.8	19,18,17,16,15,14	0.1473	0	0.65	Yes	No	No	Yes	No	No
chr11:85981744-85982003	-	PICALM	ENST00000393346.8	16,15	0	0	1.3	No	No	No	Yes	No	No
chr11:85981744-85983973	-	PICALM	ENST00000393346.8	16,15,14	0	0	0.975	Yes	No	No	No	No	No
chr11:85996825-86031611	-	PICALM	ENST00000393346.8	12,11,10,9,8,7,6,5,4,3,2	0.5892	0.4017	1.3	No	No	No	No	No	No
chr11:86000642-86031611	-	PICALM	ENST00000393346.8	11,10,9,8,7,6,5,4,3,2	0.1473	0.2678	0	Yes	No	No	Yes	No	No
chr11:86007541-86031611	-	PICALM	ENST00000393346.8	8,7,6,5,4,3,2	0.5401	0.9373	0	Yes	No	No	Yes	No	No
chr11:86011029-86031611	-	PICALM	ENST00000393346.8	7,6,5,4,3,2	0.491	0.2678	0	Yes	No	No	Yes	No	No
chr11:86022366-86031611	-	PICALM	ENST00000393346.8	4,3,2	0.2455	0.2678	0.65	No	No	No	No	No	No
chr11:86250295-86257596	+	EED	ENST00000528180.5	2,3,4,5,6	0.1473	0	0.975	Yes	No	No	Yes	No	No
chr11:86306244-86306482	+	HIKESHI	ENST00000533986.5	2	0.1964	0	1.625	No	No	No	No	No	No
chr11:87067693-87075786	+	CUFF.1479	CUFF.1479	1	0.2946	0	0	No	No	No	Yes	Yes	No
chr11:883199-884169	-	CUFF.1480	CUFF.1480	1	0.1473	0	0	Yes	No	No	Yes	No	No
chr11:8911443-8922115	+	CUFF.1481	CUFF.1481	1	0.1964	0	0	Yes	No	No	Yes	No	No
chr11:9193493-9193681	-	DENND5A	ENST00000328194.8	5	0	0	0.975	No	No	No	No	No	No
chr11:9193493-9207632	-	DENND5A	ENST00000328194.8	5,4,3,2	0.2455	0	1.625	Yes	No	No	Yes	No	No
chr11:9203659-9207632	-	DENND5A	ENST00000328194.8	4,3,2	0	0.4017	2.6	Yes	No	No	Yes	No	No
chr11:92352095-92355404	+	FAT3	ENST00000409404.6	1	0	0.4017	0	No	No	No	Yes	Yes	No
chr11:9286454-9295387	-	TMEM41B	ENST00000299596.8	6,5,4,3	0.1473	0	0	No	No	No	No	No	No
chr11:9286454-9299701	-	TMEM41B	ENST00000299596.8	6,5,4,3,2	0.1964	0	0	No	No	No	No	No	No
chr11:9287701-9295387	-	TMEM41B	ENST00000299596.8	5,4,3	0	0.4017	0	No	No	No	No	No	No
chr11:93788000-93812002	+	CUFF.1490	CUFF.1490	1	0.2946	0	0	No	No	No	No	No	No
chr11:93790573-93794035	+	AP001273.2	ENST00000638767.1	10,11,12	0.1473	0	0	Yes	No	No	Yes	No	No
chr11:9428539-9431003	+	IPO7	ENST00000379719.8	13,14,15,16	0.2455	0	0.975	No	No	No	No	No	No
chr11:9429673-9431003	+	IPO7	ENST00000379719.8	15,16	0.7365	0	2.275	No	No	No	No	No	No
chr11:9440454-9442197	+	IPO7	ENST00000379719.8	23,24	0.1473	0.1339	0	No	No	No	No	No	No
chr11:94445809-94447438	-	MRE11	ENST00000323929.7	16,15	0.2946	0	0	Yes	No	No	No	No	No
chr11:94799389-94800311	+	AMOTL1	ENST00000317829.12	2	0.4419	0.1339	0.325	Yes	No	No	Yes	No	No
chr11:94821529-94831541	+	AMOTL1	ENST00000317829.12	3,4,5	0.1473	0.1339	0	Yes	No	No	No	No	No
chr11:95184419-95193522	-	SESN3	ENST00000536441.6	6,5,4,3,2	0.1473	0	0	No	No	No	No	No	No
chr11:96091891-96093517	-	MAML2	ENST00000524717.6	2	0.0491	0.4017	0	Yes	No	No	Yes	No	No
chr11:9713465-9732710	+	SWAP70	ENST00000318950.11	3,4,5,6,7	0.2946	0	0	Yes	No	No	Yes	No	No
chr12:100033847-100035534	+	CUFF.1501	CUFF.1501	1	0.2946	0	0	Yes	No	No	No	No	No
chr12:100097364-100098541	-	UHRF1BP1L	ENST00000279907.12	6,5	0.1473	0.1339	0	No	No	No	No	No	No
chr12:100170564-100180716	-	CUFF.1503	CUFF.1503	1	0.1473	0	0	No	No	No	No	No	No
chr12:100204939-100205757	+	ACTR6	ENST00000551517.5	2,3	0	0.2678	1.3	No	No	No	No	No	No
chr12:100282942-100298175	+	SCYL2	ENST00000549687.5	2,3,4	1.5712	0.6695	0.975	Yes	No	No	Yes	No	No
chr12:101768036-101790057	-	GNPTAB	ENST00000299314.12	11,10,9,8,7,6,5,4,3	0.1473	0	0	No	No	No	No	No	No
chr12:1027747-1028572	+	ERC1	ENST00000543086.7	2	0.5892	1.8746	6.5	No	No	No	No	No	No
chr12:1027747-1141787	+	ERC1	ENST00000543086.7	2,3,4,5,6,7	0	0	1.3	No	No	No	No	No	No
chr12:103766734-103771329	-	CUFF.1510	CUFF.1510	1	0.1473	0	0	No	No	No	No	No	No
chr12:104886292-104895345	-	SLC41A2	ENST00000258538.7	5,4,3	0.1473	0	0	No	No	No	No	No	No
chr12:104909654-104928694	-	CUFF.1512	CUFF.1512	1	0.1473	0	0	Yes	No	No	Yes	No	No
chr12:104927972-104928694	-	CUFF.1513	CUFF.1513	1	0.3437	0.2678	0	No	No	No	Yes	No	No
chr12:104991711-104996026	+	C12orf45	ENST00000637147.1	3,4,5	0.1964	0	0	No	No	No	No	No	No
chr12:106842588-106843947	+	RIC8B	ENST00000392839.6	5,6	0.1964	0	0.325	No	No	No	No	No	No
chr12:106992964-107001948	-	CRY1	ENST00000008527.10	11,10,9,8,7,6,5,4	0.1473	0	0	No	No	No	Yes	No	No
chr12:1083163-1083580	+	ERC1	ENST00000543086.7	3	0.3928	0	0	No	No	No	No	No	No
chr12:108545138-108549214	-	SART3	ENST00000546815.6	4,3,2	0.2455	0.1339	0	No	No	No	No	No	No
chr12:108652271-108654410	-	CORO1C	ENST00000261401.7	8,7	0.8347	1.8746	4.875	No	No	No	No	No	No
chr12:108652271-108662158	-	CORO1C	ENST00000261401.7	8,7,6,5,4	0.1473	0.1339	0	No	No	No	No	No	No
chr12:109101901-109103611	+	UNG	ENST00000242576.6	4,5,6	0.0491	0.8034	1.3	Yes	No	No	Yes	No	No
chr12:109102838-109103611	+	UNG	ENST00000242576.6	5,6	0	0.2678	1.625	No	No	No	No	No	No
chr12:109222506-109227489	+	ACACB	ENST00000338432.11	25,26,27,28	0.1473	0	0	Yes	No	No	Yes	No	No
chr12:109249983-109259108	+	ACACB	ENST00000338432.11	41,42,43,44,45,46,47	0	0	0.975	Yes	No	No	Yes	No	No
chr12:10973654-11047188	-	AC018630.2	ENST00000536668.2	4,3,2	0	0	0.975	No	No	No	Yes	No	No
chr12:11028400-11047188	-	CUFF.1527	CUFF.1527	1	0.2455	0.2678	0	Yes	No	No	Yes	No	No
chr12:110485077-110487943	+	FAM216A	ENST00000377673.10	3,4,5,6	0.2946	0.2678	3.25	No	No	No	Yes	No	No
chr12:110485077-110490171	+	CUFF.1529	CUFF.1529	1	0.3437	0	0	No	No	No	Yes	No	No
chr12:110730528-110731901	-	PPP1CC	ENST00000335007.9	3,2	0.1964	0	0.325	No	No	No	No	No	No
chr12:1110191-1116033	+	ERC1	ENST00000543086.7	5,6	0.1964	0	0	Yes	No	No	Yes	No	No
chr12:11121009-11121180	-	PRH1	ENST00000546265.1	2	0	0	0.975	No	No	No	Yes	Yes	No
chr12:11121009-11124187	-	CUFF.1533	CUFF.1533	1	0	0	0.975	No	No	No	Yes	Yes	Yes
chr12:111509548-111510582	-	ATXN2	ENST00000642389.2	14,13,12	0.3928	0	0	No	No	No	No	No	No
chr12:111513356-111520076	-	ATXN2	ENST00000642389.2	11,10,9,8	0.1473	0.2678	0	No	No	No	No	No	No
chr12:111552279-111552977	-	ATXN2	ENST00000642389.2	5,4	0	0.1339	1.625	Yes	No	No	Yes	No	No
chr12:111552279-111555919	-	ATXN2	ENST00000642389.2	5,4,3,2	1.6203	1.339	5.2	Yes	No	No	Yes	No	No
chr12:111658735-111659345	-	BRAP	ENST00000419234.9	9,8	0.0982	0.4017	1.625	No	No	No	No	No	No
chr12:111679150-111683307	-	BRAP	ENST00000419234.9	4,3,2	0.3437	0	0	Yes	No	No	No	No	No
chr12:111883580-111883768	+	MAPKAPK5	ENST00000550735.7	9	0	0.8034	0.325	Yes	No	No	Yes	No	No
chr12:112033232-112048443	-	NAA25	ENST00000261745.9	23,22,21,20,19,18,17,16	0.1473	0	0	No	No	No	No	No	No
chr12:112071894-112078741	-	NAA25	ENST00000261745.9	10,9,8,7,6	0.1473	0	0	No	No	No	Yes	No	No
chr12:112075677-112078741	-	NAA25	ENST00000261745.9	8,7,6	0.1964	0	0	Yes	No	No	Yes	No	No
chr12:112203635-112228811	-	HECTD4	ENST00000550722.5	54,53,52,51,50,49,48,47,46,45,44,43,42	0.1964	0	0	No	No	No	No	No	No
chr12:112319224-112319742	-	HECTD4	ENST00000550722.5	2	0.491	0.2678	0	Yes	No	No	No	No	No
chr12:112446275-112456063	+	PTPN11	ENST00000392597.5	2,3,4,5,6	0.3928	0	0	No	No	No	No	No	No
chr12:112502143-112506422	+	CUFF.1547	CUFF.1547	1	0.7365	0	0	No	No	No	Yes	No	No
chr12:113267842-113269845	+	TPCN1	ENST00000335509.10	5,6,7	0.1473	0	0.65	Yes	No	No	Yes	No	No
chr12:116096668-116111512	-	MED13L	ENST00000281928.8	4,3	0.3437	0.4017	5.525	No	No	No	No	No	No
chr12:116096668-116237705	-	MED13L	ENST00000281928.8	4,3,2	0	0.4017	0.325	No	No	No	No	No	No
chr12:116230432-116237705	-	CUFF.1552	CUFF.1552	1	0.7365	0.9373	3.9	No	No	No	No	No	No
chr12:116230532-116237705	-	CUFF.1553	CUFF.1553	1	1.0311	0.9373	6.175	No	No	No	No	No	No
chr12:116232060-116237705	-	CUFF.1554	CUFF.1554	1	0	0	0.975	No	No	No	No	No	No
chr12:116236820-116237705	-	CUFF.1555	CUFF.1555	1	0.3928	0	1.3	No	No	No	No	No	No
chr12:116237467-116237705	-	MED13L	ENST00000281928.8	2	0	0.2678	1.95	No	No	No	No	No	No
chr12:116833791-116836282	+	RNFT2	ENST00000257575.8	8,9,10	0	0	0.975	Yes	No	No	Yes	No	No
chr12:116928022-116964854	+	FBXW8	ENST00000652555.1	2,3,4,5	0.2455	0	0.975	No	No	No	No	No	No
chr12:116985205-116988869	+	FBXW8	ENST00000652555.1	6,7	0.1473	0.4017	0.65	No	No	No	Yes	No	No
chr12:118243414-118261673	-	CUFF.1560	CUFF.1560	1	0.1964	0	0	No	No	No	No	No	No
chr12:119850173-119857698	-	CIT	ENST00000261833.11	5,4	0.0491	0	0.975	No	No	No	No	No	No
chr12:119850173-119876181	-	CIT	ENST00000261833.11	5,4,3,2	0.2946	0	0	No	No	No	No	No	No
chr12:120154969-120155719	-	GCN1	ENST00000300648.7	31,30,29	3.8298	4.2848	16.9	Yes	No	No	No	No	No
chr12:120557281-120557682	+	RNF10	ENST00000325954.9	5,6	0.3437	0.1339	2.6	Yes	No	No	Yes	No	No
chr12:120560725-120563943	+	RNF10	ENST00000325954.9	7,8,9,10	0.1473	0	0	No	No	No	No	No	No
chr12:120565071-120566980	+	RNF10	ENST00000325954.9	11,12,13	0.1964	0	0	Yes	No	No	Yes	No	No
chr12:120782654-120791557	-	SPPL3	ENST00000353487.7	6,5,4,3	0	0.4017	0.325	Yes	No	No	Yes	No	No
chr12:12147365-12151038	-	LRP6	ENST00000261349.9	15,14,13	0.1964	0	0	No	No	No	No	No	No
chr12:12179809-12187119	-	LRP6	ENST00000261349.9	7,6,5,4	0.491	0.1339	0.65	Yes	No	No	Yes	No	No
chr12:122261260-122264199	-	AC048338.1	ENST00000535844.1	4,3,2	0.1473	0	0	No	No	No	No	No	No
chr12:122340752-122341697	-	CLIP1	ENST00000302528.11	9	0.4419	0.2678	0	No	No	No	No	No	No
chr12:122377388-122377960	-	CLIP1	ENST00000361654.8	3	0.1473	0	0	No	No	No	No	No	No
chr12:122377388-122380558	-	CLIP1	ENST00000361654.8	3,2	0.1473	0	0	No	No	No	No	No	No
chr12:12244261-12244655	-	LRP6	ENST00000261349.9	2	1.1784	1.0712	2.275	Yes	No	No	No	No	No
chr12:122477840-122478292	-	ZCCHC8	ENST00000543897.5	11,10	0	0.2678	1.3	Yes	No	No	Yes	No	No
chr12:122534663-122539754	+	KNTC1	ENST00000450485.6	3,4,5	0.1473	0	0	No	No	No	No	No	No
chr12:122544158-122547969	+	KNTC1	ENST00000333479.12	8,9,10,11,12	0.1473	0	0	No	No	No	No	No	No
chr12:122546175-122547969	+	KNTC1	ENST00000450485.6	8,9,10,11	0	0.1339	0.975	No	No	No	No	No	No
chr12:122557383-122557689	+	KNTC1	ENST00000450485.6	16,17	0	0.1339	0.975	No	No	No	No	No	No
chr12:122568260-122577029	+	KNTC1	ENST00000333479.12	21,22,23,24,25,26,27,28,29,30	0.3437	0.1339	0	Yes	No	No	No	No	No
chr12:122584277-122594385	+	KNTC1	ENST00000333479.12	35,36,37,38,39,40,41,42,43	0.1473	0	0	Yes	No	No	No	No	No
chr12:123194385-123198334	-	MPHOSPH9	ENST00000541076.6	11,10	0.1473	0	0.65	No	No	No	No	No	No
chr12:123302823-123304719	-	SBNO1	ENST00000420886.6	29,28	0	0	2.925	No	No	No	No	No	No
chr12:123313619-123315660	-	SBNO1	ENST00000420886.6	23,22,21	0	0.1339	1.3	Yes	No	No	No	No	No
chr12:123334052-123350441	-	SBNO1	ENST00000267176.8	7,6,5,4,3,2	0.1964	0.1339	0	No	No	No	Yes	No	No
chr12:123586746-123590449	+	TMED2	ENST00000262225.8	2,3	1.3748	0.6695	1.3	No	No	No	No	No	No
chr12:123718622-123737271	+	ATP6V0A2	ENST00000330342.8	2,3,4,5,6,7,8,9	0.1473	0	0	No	No	No	No	No	No
chr12:124011380-124012475	+	CUFF.1591	CUFF.1591	1	0.2455	0.1339	0.325	No	No	No	No	No	No
chr12:124419956-124430787	-	NCOR2	ENST00000405201.5	13,12,11,10,9	0.3437	0	0	Yes	No	No	Yes	No	No
chr12:124419956-124437996	-	NCOR2	ENST00000405201.5	13,12,11,10,9,8	0.2455	0	0	Yes	No	No	Yes	No	No
chr12:124529606-124529903	+	CUFF.1594	CUFF.1594	1	0.1964	0	0	Yes	Yes	Yes	Yes	Yes	Yes
chr12:124814201-124817707	-	SCARB1	ENST00000261693.11	4,3,2	0.1473	0	0	No	No	No	Yes	No	No
chr12:124912050-124913418	-	CUFF.1596	CUFF.1596	1	0.1473	0	0	Yes	No	No	Yes	No	No
chr12:124912278-124913418	-	CUFF.1597	CUFF.1597	1	0.1964	0	0	Yes	No	No	Yes	No	No
chr12:124912506-124913418	-	CUFF.1598	CUFF.1598	1	0.1964	0	0	Yes	No	No	Yes	No	No
chr12:125065511-125086443	+	CUFF.1600	CUFF.1600	1	0.1964	0	0	No	No	No	No	No	No
chr12:125102678-125103081	+	AACS	ENST00000418937.6	7,8	0	0	1.3	Yes	No	No	Yes	No	No
chr12:12519861-12521463	-	DUSP16	ENST00000298573.8	3,2	0.2455	0.2678	0	No	No	No	Yes	No	No
chr12:128808787-128815070	-	SLC15A4	ENST00000266771.10	5,4,3,2	0	0	0.975	Yes	No	No	Yes	No	No
chr12:128814774-128815070	-	SLC15A4	ENST00000266771.10	2	0	0.1339	0.975	Yes	No	No	Yes	No	No
chr12:1289851-1290012	+	ERC1	ENST00000543086.7	14	0.0491	0	0.975	Yes	No	No	Yes	No	No
chr12:130798715-130800904	+	CUFF.1607	CUFF.1607	1	0.1473	0	0	No	No	No	No	No	No
chr12:131725404-131728428	+	SFSWAP	ENST00000261674.8	5,6,7	0.3437	0	0	No	No	No	No	No	No
chr12:131753122-131756644	+	SFSWAP	ENST00000261674.8	8,9,10,11	0.0491	0	0.975	No	No	No	No	No	No
chr12:132103996-132114545	+	EP400P1	ENST00000446190.5	3,4,5	0.1964	0	0	No	No	No	No	No	No
chr12:132507251-132508350	+	FBRSL1	ENST00000542061.2	2,3	0.1473	0	0	Yes	Yes	No	No	No	No
chr12:132572287-132582266	+	FBRSL1	ENST00000434748.2	10,11,12,13,14,15,16	0.4419	0	1.3	Yes	No	No	Yes	No	No
chr12:132668810-132672322	-	POLE	ENST00000320574.9	17,16	0.1473	0	0.975	Yes	No	No	No	No	No
chr12:132714857-132718120	+	PGAM5	ENST00000317555.6	2,3,4,5	0	0	0.975	Yes	No	No	Yes	No	No
chr12:132728031-132755133	-	ANKLE2	ENST00000357997.10	12,11,10,9,8,7,6,5,4,3,2	0.1964	0	0	Yes	No	No	Yes	No	No
chr12:132734384-132735512	-	ANKLE2	ENST00000357997.10	10,9	0.2455	0.5356	0.975	No	No	No	No	No	No
chr12:132734384-132755133	-	ANKLE2	ENST00000357997.10	10,9,8,7,6,5,4,3,2	0.1964	0	0	No	No	No	Yes	No	No
chr12:132741418-132755133	-	ANKLE2	ENST00000357997.10	7,6,5,4,3,2	0.1473	0	0	No	No	No	Yes	No	No
chr12:132747831-132755133	-	ANKLE2	ENST00000357997.10	5,4,3,2	0.2455	0.1339	0	No	No	No	Yes	No	No
chr12:132807176-132822311	-	GOLGA3	ENST00000450791.7	6,5,4,3,2	0.3928	0.1339	0.325	No	No	No	No	No	No
chr12:133191488-133192003	+	AC026786.1	ENST00000540096.2	8,9	0	0.5356	0.325	Yes	No	No	No	No	No
chr12:1371832-1444750	+	ERC1	ENST00000543086.7	15,16,17	0.1473	0.1339	0	No	No	No	Yes	No	No
chr12:14434336-14438267	+	ATF7IP	ENST00000261168.8	3,4,5	0.1964	0	0	No	No	No	No	No	No
chr12:1754257-1754514	+	ADIPOR2	ENST00000537545.1	2	0.0982	0.4017	0.325	No	No	No	No	No	No
chr12:1777853-1784073	+	ADIPOR2	ENST00000357103.5	4,5,6,7	0.1473	0.2678	0	Yes	No	No	Yes	No	No
chr12:19274515-19274983	+	PLEKHA5	ENST00000429027.6	11	0.1473	0	0	No	No	No	No	No	No
chr12:19462509-19473355	+	AEBP2	ENST00000538425.5	2,3	1.2766	0.5356	2.925	Yes	No	No	Yes	No	No
chr12:19462509-19500221	+	AEBP2	ENST00000541908.5	2,3,4,5	0.6383	0.6695	0.65	Yes	No	No	Yes	No	No
chr12:19473247-19500221	+	AEBP2	ENST00000541908.5	3,4,5	0.4419	0.5356	0.975	No	No	No	Yes	No	No
chr12:22482556-22506819	-	C2CD5	ENST00000333957.8	14,13,12,11,10	0	0.4017	0	Yes	No	No	No	No	No
chr12:22490122-22506819	-	C2CD5	ENST00000333957.8	12,11,10	0.1964	0	0	Yes	No	No	Yes	No	No
chr12:22643762-22673660	+	ETNK1	ENST00000266517.8	2,3,4,5,6	0.3928	0	0.325	No	No	No	No	No	No
chr12:22659013-22673660	+	ETNK1	ENST00000266517.8	3,4,5,6	0	0.4017	0.325	No	No	No	No	No	No
chr12:26911177-26917733	-	INTS13	ENST00000261191.12	15,14,13,12,11,10,9	0.1473	0	0	No	No	No	Yes	No	No
chr12:26911177-26928905	-	INTS13	ENST00000261191.12	15,14,13,12,11,10,9,8,7,6,5,4	0.1473	0	0	No	No	No	Yes	No	No
chr12:26928204-26928905	-	INTS13	ENST00000261191.12	5,4	0	0	0.975	No	No	No	No	No	No
chr12:26996741-26999676	-	TM7SF3	ENST00000343028.9	4,3	0	0.1339	1.3	Yes	No	No	Yes	No	No
chr12:27368261-27380404	+	ARNTL2	ENST00000544915.5	2,3,4	0.2455	0.2678	1.3	No	No	No	Yes	No	No
chr12:27368261-27403541	+	ARNTL2	ENST00000544915.5	2,3,4,5,6,7,8,9,10,11,12,13	0.0982	0	0.975	No	No	No	Yes	No	No
chr12:27714779-27724186	+	MRPS35	ENST00000081029.8	2,3,4,5	1.1784	0	0	Yes	No	No	Yes	No	No
chr12:2820085-2821792	+	ITFG2	ENST00000644517.1	5,6,7,8,9	0.1964	0	0	Yes	No	No	No	No	No
chr12:28225794-28226199	+	CCDC91	ENST00000545336.5	2,3	0	0	2.925	Yes	No	No	No	No	No
chr12:28255580-28307749	+	CCDC91	ENST00000545336.5	4,5,6,7,8,9	0.7856	0.4017	0	No	No	No	No	No	No
chr12:28305648-28307749	+	CCDC91	ENST00000535520.5	6,7,8	0.7365	0.4017	1.3	No	No	No	No	No	No
chr12:28305648-28391411	+	CCDC91	ENST00000535520.5	6,7,8,9,10	0.2455	0.1339	0	No	No	No	No	No	No
chr12:29293299-29297200	+	FAR2	ENST00000536681.8	3,4	0.1964	0	0	No	No	No	No	No	No
chr12:2931036-2938285	+	TULP3	ENST00000538354.5	5,6,7,8	0.1473	0	0	Yes	No	No	Yes	No	No
chr12:29659879-29660885	-	TMTC1	ENST00000551659.5	7,6	0	0	0.975	Yes	No	No	Yes	No	No
chr12:30669182-30684457	-	IPO8	ENST00000256079.9	10,9,8,7,6,5,4,3	0.1473	0	0	No	No	No	No	No	No
chr12:31442774-31447769	-	DENND5B	ENST00000389082.10	7,6	0.1473	0	0	Yes	No	No	No	No	No
chr12:32607956-32611283	+	FGD4	ENST00000534526.6	8,9,10	0.1964	0	0	No	No	No	Yes	Yes	No
chr12:32710928-32718763	+	DNM1L	ENST00000452533.6	5,6,7	0.2455	0	0	No	No	No	Yes	No	No
chr12:32713208-32722633	+	DNM1L	ENST00000452533.6	6,7,8,9	0.1964	0	0.65	No	No	No	No	No	No
chr12:350620-356537	-	KDM5A	ENST00000399788.6	10,9,8,7,6	0.1964	0.1339	0	No	No	No	No	No	No
chr12:38829378-38848662	-	CPNE8	ENST00000331366.10	6,5,4	0	0	1.625	Yes	No	No	Yes	No	No
chr12:40028300-40048210	-	SLC2A13	ENST00000280871.9	3,2	0.5401	0.2678	0.975	No	No	No	No	No	No
chr12:42105817-42129851	-	GXYLT1	ENST00000398675.8	5,4,3,2	0.1473	0	0	No	No	No	Yes	No	No
chr12:42210354-42210619	-	YAF2	ENST00000551268.5	5,4	0	0.5356	3.575	Yes	No	No	No	No	No
chr12:42210354-42210680	-	YAF2	ENST00000546726.5	4,3	0	1.0712	6.175	No	No	No	Yes	No	No
chr12:42351884-42398994	+	PPHLN1	ENST00000549190.5	3,4,5,6,7,8,9	0.1473	0	0.65	Yes	No	No	Yes	No	No
chr12:42374862-42398994	+	PPHLN1	ENST00000549190.5	5,6,7,8,9	0.4419	0	0.325	Yes	No	No	Yes	No	No
chr12:42387455-42398994	+	PPHLN1	ENST00000549190.5	7,8,9	0.2946	0	0	Yes	No	No	Yes	No	No
chr12:43452273-43454052	-	ADAMTS20	ENST00000389420.7	14,13,12	0.2455	0	0	No	No	No	Yes	No	No
chr12:43490394-43502405	-	ADAMTS20	ENST00000389420.7	7,6,5,4	0.6874	0	0	No	No	No	Yes	Yes	No
chr12:43492504-43502405	-	ADAMTS20	ENST00000389420.7	6,5,4	0.0982	0.5356	0	No	No	No	Yes	Yes	No
chr12:45424769-45424940	+	CUFF.1674	CUFF.1674	1	0.1473	0	0	Yes	Yes	Yes	Yes	Yes	Yes
chr12:45836588-45860949	+	ARID2	ENST00000334344.11	7,8,9,10,11,12,13,14,15,16	0.1964	0	0	No	No	No	No	No	No
chr12:45945248-45951727	-	SCAF11	ENST00000369367.8	6,5,4	0	0	1.3	No	No	No	No	No	No
chr12:45948436-45951727	-	SCAF11	ENST00000369367.8	5,4	0	0	1.95	No	No	No	No	No	No
chr12:46229152-46243314	-	SLC38A1	ENST00000398637.9	5,4,3,2	0.7365	0.1339	0	No	No	No	No	No	No
chr12:46239678-46243314	-	SLC38A1	ENST00000398637.9	3,2	0.1964	0	1.3	No	No	No	No	No	No
chr12:46261295-46261851	-	CUFF.1681	CUFF.1681	1	0	0.4017	0	Yes	No	No	No	No	No
chr12:48063709-48101516	-	SENP1	ENST00000549518.6	13,12,11,10,9,8,7,6,5,4,3,2	0.2946	0	0	No	No	No	No	No	No
chr12:48071666-48074793	-	SENP1	ENST00000549518.6	9,8,7	0.2455	0	0	Yes	No	No	Yes	No	No
chr12:48083590-48101516	-	SENP1	ENST00000549518.6	6,5,4,3,2	0.3437	0	0	No	No	No	No	No	No
chr12:48659904-48660619	-	CUFF.1685	CUFF.1685	1	0.1473	0	0.325	Yes	No	No	No	No	No
chr12:48679035-48681641	-	KANSL2	ENST00000420613.6	4,3,2	0.1473	0	0	No	No	No	Yes	No	No
chr12:48833276-48834497	-	DDX23	ENST00000308025.8	13,12	0.1473	0	0	Yes	No	No	Yes	No	No
chr12:48939654-48941188	-	AC073610.2	ENST00000398092.4	4,3,2	0.1964	0	1.625	No	No	No	Yes	No	No
chr12:49097565-49098105	-	LMBR1L	ENST00000553040.5	7,6	0.2946	0.5356	0.975	Yes	No	No	Yes	No	No
chr12:49991997-49992655	-	RACGAP1	ENST00000427314.6	17,16,15	0.5892	0.9373	4.225	No	No	No	No	No	No
chr12:50094436-50096972	+	SMARCD1	ENST00000394963.8	10,11	0	0	0.975	Yes	No	No	No	No	No
chr12:50427761-50429090	+	LARP4	ENST00000550522.5	2,3	0.1964	0.5356	0.975	Yes	No	No	Yes	No	No
chr12:50427761-50430570	+	LARP4	ENST00000293618.12	2,3,4	0.6383	0.4017	0.325	Yes	No	No	Yes	No	No
chr12:50427761-50441643	+	LARP4	ENST00000293618.12	2,3,4,5,6,7,8	0.1964	0.1339	0	Yes	No	No	Yes	No	No
chr12:50430494-50435624	+	LARP4	ENST00000293618.12	4,5	0	0	1.3	Yes	No	No	No	No	No
chr12:50430494-50454417	+	LARP4	ENST00000293618.12	4,5,6,7,8,9,10	0.3437	0.1339	0	Yes	No	No	Yes	No	No
chr12:50435487-50441643	+	LARP4	ENST00000293618.12	5,6,7,8	0.1964	0	0	No	No	No	Yes	No	No
chr12:50435487-50453672	+	LARP4	ENST00000293618.12	5,6,7,8,9	0.1964	0	0	Yes	No	No	Yes	No	No
chr12:50625975-50660319	+	DIP2B	ENST00000549620.5	2,3,4	0.1473	0	0	Yes	No	No	Yes	No	No
chr12:50990794-50992929	-	SLC11A2	ENST00000644495.1	15,14,13,12	0.1964	0	0	Yes	No	No	No	No	No
chr12:51008475-51010766	-	SLC11A2	ENST00000644495.1	3,2	0.0491	0.4017	2.925	Yes	No	No	Yes	No	No
chr12:53016472-53021860	+	EIF4B	ENST00000262056.13	2,3,4,5	0.1473	0	0	Yes	No	No	Yes	No	No
chr12:53027781-53028188	+	EIF4B	ENST00000262056.13	7,8	0.2455	0	0.325	No	No	No	No	No	No
chr12:53170071-53170502	-	CSAD	ENST00000267085.8	10,9	0.1964	0	0	Yes	No	No	No	No	No
chr12:53276619-53277960	+	ESPL1	ENST00000257934.8	8,9,10,11	0.1473	0	0	Yes	No	No	Yes	No	No
chr12:56430880-56432524	-	TIMELESS	ENST00000553532.6	9,8,7	0.2455	0	1.3	Yes	No	No	No	No	No
chr12:56603358-56605327	-	BAZ2A	ENST00000379441.7	19,18,17,16,15	0.2455	0	0.975	No	No	No	No	No	No
chr12:56666203-56670364	-	PTGES3	ENST00000614328.4	7,6	0.5892	0	0.975	No	No	No	No	No	No
chr12:56670274-56673065	-	PTGES3	ENST00000537473.2	5,4,3,2	2.0131	0.1339	0.65	Yes	No	No	Yes	No	No
chr12:57102289-57108299	-	STAT6	ENST00000300134.8	13,12,11,10,9,8,7,6,5,4,3,2	0.1473	0	0.325	Yes	No	No	No	No	No
chr12:57395748-57398198	-	CUFF.1712	CUFF.1712	1	0	0.1339	1.95	No	No	No	No	No	No
chr12:57498156-57498623	+	MARS	ENST00000537638.6	9,10	0.3437	0	0.65	Yes	No	No	Yes	No	No
chr12:57498156-57500522	+	MARS	ENST00000537638.6	9,10,11	0.1473	0	0.325	Yes	No	No	Yes	No	No
chr12:57498156-57504299	+	MARS	ENST00000537638.6	9,10,11,12	0.1964	0	0	Yes	No	No	Yes	No	No
chr12:62389430-62389988	+	USP15	ENST00000353364.7	11,12,13	0.1473	0	0	Yes	No	No	Yes	No	No
chr12:64864667-64866903	+	TBC1D30	ENST00000542120.5	10,11	0.0491	0.4017	0	Yes	No	No	Yes	No	No
chr12:6510278-6510532	-	CUFF.1719	CUFF.1719	1	0.1964	0.1339	0	Yes	No	No	Yes	No	No
chr12:65210925-65218619	+	LEMD3	ENST00000308330.3	2,3,4	0	0.1339	5.85	No	No	No	Yes	No	No
chr12:6581043-6581814	-	AC006064.6	ENST00000644480.2	33,32,31	0.2455	0	0.325	No	No	No	No	No	No
chr12:6587383-6588422	-	AC006064.6	ENST00000644480.2	25,24,23	0	0	0.975	No	No	No	No	No	No
chr12:66891900-66892371	-	CUFF.1725	CUFF.1725	1	0	0	1.625	No	No	No	No	No	No
chr12:6749847-6750766	-	MLF2	ENST00000203630.9	7,6,5	0.0491	0.1339	2.275	Yes	No	No	Yes	No	No
chr12:68650399-68652051	+	RAP1B	ENST00000393436.9	3,4	0	0	2.6	No	No	No	No	No	No
chr12:68654111-68654252	+	RAP1B	ENST00000393436.9	5	0	0	2.925	Yes	No	No	Yes	No	No
chr12:68696818-68700853	+	NUP107	ENST00000378905.6	6,7	0	0	0.975	No	No	No	No	No	No
chr12:68696818-68702784	+	NUP107	ENST00000378905.6	6,7,8	0.0982	0.2678	1.625	No	No	No	No	No	No
chr12:68709237-68715740	+	NUP107	ENST00000378905.6	9,10,11,12	0.1964	0	0	No	No	No	No	No	No
chr12:68713864-68714753	+	CUFF.1732	CUFF.1732	1	0	0	2.925	No	No	No	No	No	No
chr12:68715626-68731719	+	NUP107	ENST00000229179.9	12,13,14,15,16,17,18,19,20,21,22	0.1964	0	0.325	No	No	No	Yes	No	No
chr12:68732636-68735344	+	NUP107	ENST00000378905.6	21,22,23,24	0.1473	0	0	Yes	No	No	No	No	No
chr12:68816811-68824651	+	MDM2	ENST00000258149.10	4,5,6,7	0.2946	0	0	No	No	No	Yes	No	No
chr12:68816811-68828931	+	MDM2	ENST00000258149.10	4,5,6,7,8	0.1964	0	0	No	No	No	Yes	No	No
chr12:68820324-68828931	+	MDM2	ENST00000258149.10	5,6,7,8	0.1964	0	0	No	No	No	No	No	No
chr12:68828770-68836749	+	MDM2	ENST00000258149.10	8,9,10	0	0.1339	0.975	Yes	No	No	Yes	No	No
chr12:69251128-69262562	+	CPSF6	ENST00000435070.7	2,3,4,5,6,7,8,9	3.1424	3.2136	6.175	No	No	No	Yes	No	No
chr12:69251128-69269668	+	CUFF.1740	CUFF.1740	1	0.1473	0.2678	0	No	No	No	Yes	No	No
chr12:69589484-69592159	+	CCT2	ENST00000299300.11	7,8	0.6383	0.5356	0	No	No	No	No	No	No
chr12:69589484-69593613	+	CCT2	ENST00000299300.11	7,8,9,10	1.0802	1.0712	1.95	Yes	No	No	Yes	No	No
chr12:69750745-69756663	+	CUFF.1744	CUFF.1744	1	0.1473	0	0	No	No	No	No	No	No
chr12:69755383-69756663	+	RAB3IP	ENST00000247833.11	2,3	0.2946	0	0.65	No	No	No	Yes	No	No
chr12:69800208-69801721	+	RAB3IP	ENST00000247833.11	7,8	0.8838	4.9543	28.275	Yes	No	No	No	No	No
chr12:70278131-70311017	+	AC092881.1	ENST00000552231.5	2,3	0.0982	0.2678	3.575	No	No	No	Yes	No	No
chr12:71626259-71629037	-	ZFC3H1	ENST00000378743.7	22,21,20	0.0982	0	1.3	No	No	No	No	No	No
chr12:71642435-71644318	-	ZFC3H1	ENST00000378743.7	6,5	0.2455	0	0	Yes	No	No	Yes	No	No
chr12:76821057-76822531	+	ZDHHC17	ENST00000546778.5	7,8	0	0.1339	1.3	Yes	No	No	No	No	No
chr12:76826107-76847567	-	CUFF.1751	CUFF.1751	1	0.1473	0	0	Yes	Yes	Yes	Yes	Yes	Yes
chr12:79592610-79621207	-	CUFF.1752	CUFF.1752	1	0.3437	0	0	No	No	No	No	No	No
chr12:79613574-79621207	-	PAWR	ENST00000328827.9	4,3	0	0.5356	0	No	No	No	No	No	No
chr12:79817393-79845420	-	PPP1R12A	ENST00000261207.9	10,9,8,7,6,5,4	0.1473	0	0	Yes	No	No	Yes	No	No
chr12:79820773-79822190	-	PPP1R12A	ENST00000261207.9	9,8,7	0.2455	0	0	Yes	No	No	No	No	No
chr12:81676790-81687585	-	CUFF.1757	CUFF.1757	1	0.0491	0	0.975	No	No	No	Yes	Yes	Yes
chr12:82386802-82403130	+	METTL25	ENST00000547357.5	2,3,4,5	0.1964	0	0	No	No	No	No	No	No
chr12:827041-830160	+	WNK1	ENST00000315939.11	3,4	0.2946	0.5356	0	Yes	No	No	Yes	No	No
chr12:82857009-82857580	+	TMTC2	ENST00000551915.5	2	0.0982	0.5356	1.3	Yes	No	No	Yes	No	No
chr12:84872601-84884040	-	SLC6A15	ENST00000266682.10	8,7,6,5	0.3437	0	0	No	No	No	No	No	No
chr12:8713810-8714041	+	RIMKLB	ENST00000544257.5	2	0.1964	0	0.325	No	No	No	No	No	No
chr12:8713810-8754093	+	RIMKLB	ENST00000544257.5	2,3,4,5	0.3437	0	0	No	No	No	No	No	No
chr12:88096887-88107098	-	CEP290	ENST00000309041.11	26,25,24,23	0.2455	0	0	No	No	No	Yes	No	No
chr12:88106674-88107098	-	CEP290	ENST00000309041.11	24,23	0.1473	0	0	No	No	No	Yes	No	No
chr12:8943404-8943910	-	M6PR	ENST00000000412.8	5,4	0.0982	0.1339	0.975	Yes	No	No	Yes	No	No
chr12:89466769-89497342	-	POC1B	ENST00000313546.8	9,8,7,6,5,4,3	0.1473	0	0	No	No	No	Yes	No	No
chr12:89609936-89635251	-	ATP2B1	ENST00000359142.7	14,13,12,11,10,9,8,7,6,5,4,3	0.2455	0	0	No	No	No	No	No	No
chr12:94400849-94412425	-	CUFF.1774	CUFF.1774	1	0.1473	0	0	Yes	No	No	No	No	No
chr12:95040475-95049233	-	NR2C1	ENST00000333003.10	10,9	0	0	0.975	Yes	No	No	No	No	No
chr12:95208842-95211267	-	FGD6	ENST00000343958.9	2	0.2946	0.4017	0	Yes	No	No	No	No	No
chr12:95485878-95504161	+	METAP2	ENST00000535095.5	4,5,6,7,8	0.0982	0.4017	0	No	No	No	No	No	No
chr12:95494055-95496098	+	METAP2	ENST00000535095.5	5,6,7	0.2455	0	0.975	No	No	No	Yes	No	No
chr12:95494055-95504161	+	METAP2	ENST00000535095.5	5,6,7,8	0.2455	0	0	No	No	No	Yes	No	No
chr12:95514005-95514192	-	CUFF.1780	CUFF.1780	1	0.1964	0	0	Yes	No	No	Yes	No	No
chr12:95520996-95524788	-	USP44	ENST00000258499.8	5,4	0.1473	0	0	No	No	No	No	No	No
chr12:96018762-96019240	-	LTA4H	ENST00000228740.7	8,7	0	0	0.975	No	No	No	No	No	No
chr12:96323947-96334865	-	CDK17	ENST00000261211.8	3,2	0.3928	0.2678	1.3	Yes	No	No	No	No	No
chr12:98527885-98537572	+	TMPO	ENST00000556029.5	2,3,4	0.6383	0	0	No	No	No	No	No	No
chr12:98595432-98595661	+	SLC25A3	ENST00000551123.5	3	0.0491	0.5356	2.6	Yes	No	No	Yes	No	No
chr13:100257594-100273346	+	PCCA	ENST00000376279.7	9,10,11,12	0.8838	1.0712	4.875	No	No	No	No	No	No
chr13:100301459-100309908	+	PCCA	ENST00000376279.7	13,14,15,16	0.2455	0.1339	0.975	No	No	No	No	No	No
chr13:102622876-102627924	+	TPP2	ENST00000376052.5	6,7,8	0.1964	0.1339	0.325	Yes	No	No	No	No	No
chr13:102807145-102834552	+	BIVM-ERCC5	ENST00000639435.1	3,4,5,6,7,8,9	0	0	0.975	Yes	No	No	Yes	No	No
chr13:102858274-102863103	+	BIVM-ERCC5	ENST00000639435.1	16,17,18	0.1473	0	0	No	No	No	No	No	No
chr13:106557047-106559657	-	ARGLU1	ENST00000400198.8	3,2	0.3437	0	0	No	No	No	No	No	No
chr13:110622215-110624279	+	NAXD	ENST00000470164.2	2,3	0.1473	0.8034	17.875	No	No	No	No	No	No
chr13:110622215-110627547	+	NAXD	ENST00000470164.2	2,3,4	0	0	1.3	No	No	No	No	No	No
chr13:111217678-111267670	+	ARHGEF7	ENST00000317133.9	5,6,7,8,9	0.1473	0	0	Yes	No	No	Yes	No	No
chr13:112516439-112527484	-	TUBGCP3	ENST00000261965.8	17,16,15,14,13,12	0.8838	0.6695	2.6	Yes	No	No	Yes	No	No
chr13:113309642-113309862	+	LAMP1	ENST00000332556.5	3	0	0.1339	0.975	Yes	No	No	Yes	No	No
chr13:113495501-113503588	+	TMCO3	ENST00000434316.7	2,3,4,5,6	0.1964	0	0.325	Yes	No	No	Yes	No	No
chr13:113520615-113539507	+	TMCO3	ENST00000434316.7	8,9,10	0.1964	0	0	Yes	No	No	No	No	No
chr13:113610995-113623286	+	TFDP1	ENST00000475254.5	4,5	0.1473	0	0.65	No	No	No	No	No	No
chr13:19633619-19650260	+	CUFF.1802	CUFF.1802	1	0.1964	0	0	Yes	No	No	Yes	No	No
chr13:20051432-20067390	+	ZMYM2	ENST00000610343.4	13,14,15,16,17,18,19,20,21	0.1473	0.2678	0.65	Yes	No	No	Yes	No	No
chr13:20061052-20083776	+	ZMYM2	ENST00000610343.4	17,18,19,20,21,22,23,24	0.1473	0	0	No	No	No	No	No	No
chr13:20731840-20732121	-	EEF1AKMT1	ENST00000382758.5	4	0.1473	0	0.975	No	No	No	No	No	No
chr13:20731840-20737805	-	EEF1AKMT1	ENST00000382758.5	4,3	0.3928	0.4017	0.325	Yes	No	No	Yes	No	No
chr13:20799164-20800990	-	XPO4	ENST00000255305.10	16,15,14	0.1964	0	0	No	No	No	No	No	No
chr13:21167987-21168399	-	SKA3	ENST00000400018.7	4	0.6383	0	2.6	No	No	No	No	No	No
chr13:21301418-21301618	+	MIPEPP3	ENST00000424756.1	2	0	0.1339	0.975	No	No	No	No	No	No
chr13:23353784-23371165	-	SACS	ENST00000455470.6	9,8,7,6,5,4	0.2946	0	0	No	No	No	No	No	No
chr13:23805949-23886506	-	MIPEP	ENST00000382172.4	16,15,14,13,12,11,10,9,8,7,6,5,4,3,2	0.1473	0	0	Yes	No	No	Yes	No	No
chr13:24477700-24493733	-	PARP4	ENST00000381989.4	14,13,12,11,10,9,8	0.1473	0.1339	0	No	No	No	No	No	No
chr13:24892642-24913091	-	CENPJ	ENST00000381884.9	10,9,8,7,6,5,4,3,2	0.3928	0	0	No	No	No	No	No	No
chr13:24903925-24913091	-	CENPJ	ENST00000381884.9	8,7,6,5,4,3,2	0.2946	0	0	Yes	No	No	Yes	No	No
chr13:26400452-26401624	+	CDK8	ENST00000536792.5	9,10,11	0.3928	0	0.65	No	No	No	No	No	No
chr13:28174271-28177935	+	PAN3	ENST00000503791.5	2,3,4	0.0982	0	1.625	No	No	No	Yes	No	No
chr13:28174271-28220378	+	PAN3	ENST00000503791.5	2,3,4,5,6	0.1473	0	0.65	No	No	No	Yes	No	No
chr13:28197184-28220378	+	PAN3	ENST00000503791.5	5,6	0.0982	0.2678	0.975	Yes	No	No	No	No	No
chr13:28256291-28281379	+	PAN3	ENST00000380958.8	7,8,9,10,11,12,13,14,15,16,17	0.1473	0	0	No	No	No	Yes	No	No
chr13:29530537-29536202	-	SLC7A1	ENST00000380752.10	5,4,3	0.2455	0.2678	1.3	Yes	No	No	Yes	No	No
chr13:29767098-29777263	-	CUFF.1823	CUFF.1823	1	0.1964	0	0	No	No	No	No	No	No
chr13:30227411-30241086	-	KATNAL1	ENST00000380615.8	9,8,7,6,5	0.1964	0.2678	0.325	No	No	No	No	No	No
chr13:30283615-30283791	-	KATNAL1	ENST00000380615.8	2	0	0.2678	1.625	No	No	No	No	No	No
chr13:30630834-30631474	+	USPL1	ENST00000255304.9	4	0.0491	0	0.975	No	No	No	Yes	No	No
chr13:31215050-31229294	+	B3GLCT	ENST00000343307.5	2,3,4	0.1473	0	0	No	No	No	Yes	No	No
chr13:32432788-32444126	-	CUFF.1828	CUFF.1828	1	0.1473	0	0	No	No	No	No	No	No
chr13:32517856-32527532	-	N4BP2L2	ENST00000357505.10	6,5,4,3	3.3879	2.2763	4.225	Yes	No	No	Yes	No	No
chr13:32535768-32537027	-	N4BP2L2	ENST00000505213.5	2	0.1473	0	0	No	No	No	No	No	No
chr13:32648753-32678929	+	PDS5B	ENST00000315596.15	2,3,4,5,6,7,8,9,10	0.2455	0.1339	0	No	No	No	No	No	No
chr13:32648753-32760720	+	PDS5B	ENST00000315596.15	2,3,4,5,6,7,8,9,10,11,12,13,14,15,16,17,18,19,20,21,22,23,24,25,26,27,28,29,30	0.1473	0	0	Yes	No	No	No	No	No
chr13:32732100-32735330	+	PDS5B	ENST00000315596.15	20,21	0.1964	1.2051	2.6	No	No	No	No	No	No
chr13:35040932-35070852	+	NBEA	ENST00000400445.7	2,3,4,5,6,7,8,9,10	0.1473	0	0.65	No	No	No	No	No	No
chr13:35040932-35110978	+	NBEA	ENST00000400445.7	2,3,4,5,6,7,8,9,10,11,12,13	0.1473	0	0	No	No	No	No	No	No
chr13:36312144-36312477	-	SPART	ENST00000438666.7	8,7	0	0	1.625	No	No	No	No	No	No
chr13:36865536-36879875	-	SMAD9	ENST00000350148.9	4,3,2	0.1964	0	0.325	Yes	No	No	No	No	No
chr13:39719235-39727548	+	COG6	ENST00000416691.5	14,15,16,17,18	0.6383	0.2678	0.325	No	No	No	No	No	No
chr13:40559508-40560860	-	FOXO1	ENST00000636651.1	2	0.0982	0.5356	1.625	No	No	No	No	No	No
chr13:40633146-40645486	-	CUFF.1841	CUFF.1841	1	0	0.4017	0.325	Yes	Yes	Yes	No	No	No
chr13:40633146-40645498	-	CUFF.1842	CUFF.1842	1	0	0	0.975	No	No	No	Yes	Yes	Yes
chr13:41226431-41260915	-	MTRF1	ENST00000379480.9	8,7,6,5,4,3,2	0.1473	0	0	No	No	No	Yes	No	No
chr13:41252644-41260875	-	CUFF.1844	CUFF.1844	1	0.1473	0	0	Yes	No	No	Yes	No	No
chr13:41252644-41260915	-	MTRF1	ENST00000379480.9	5,4,3,2	0.2455	0	0	No	No	No	No	No	No
chr13:41252644-41263484	-	MTRF1	ENST00000379477.5	7,6,5,4,3,2,1	0.2455	0	0	No	No	No	No	No	No
chr13:41316845-41336756	+	NAA16	ENST00000379406.8	2,3,4,5,6,7,8,9	0.2455	0	0.65	No	No	No	No	No	No
chr13:41761127-41833531	-	VWA8	ENST00000379310.8	21,20,19,18,17,16,15,14,13	0.2946	0.1339	0	No	No	No	No	No	No
chr13:41811224-41819386	-	VWA8	ENST00000379310.8	17,16,15	0.2946	0	0.65	No	No	No	No	No	No
chr13:41811224-41833531	-	VWA8	ENST00000379310.8	17,16,15,14,13	0.2455	0.2678	0.65	No	No	No	No	No	No
chr13:41811224-41868477	-	VWA8	ENST00000379310.8	17,16,15,14,13,12,11,10	0.491	0	0	No	No	No	No	No	No
chr13:41865735-41868477	-	VWA8	ENST00000379310.8	12,11,10	1.6203	1.6068	5.525	Yes	No	No	Yes	No	No
chr13:41865735-41887361	-	VWA8	ENST00000379310.8	12,11,10,9,8,7,6	0.1964	0	0	Yes	No	No	Yes	No	No
chr13:42285985-42308609	+	AKAP11	ENST00000025301.4	2,3,4,5,6,7,8,9	0.2946	0	0	No	No	No	No	No	No
chr13:43294474-43298530	-	CUFF.1855	CUFF.1855	1	0.1473	0	0	No	No	No	Yes	No	No
chr13:43298345-43344750	-	ENOX1	ENST00000261488.10	12,11,10,9	0.1473	0	0	Yes	No	No	No	No	No
chr13:45004304-45015596	+	GPALPP1	ENST00000379151.8	2,3,4,5,6	0.2455	0	0	No	No	No	No	No	No
chr13:45004304-45020428	+	GPALPP1	ENST00000379151.8	2,3,4,5,6,7	0.1473	0	0	No	No	No	No	No	No
chr13:45004304-45028003	+	GPALPP1	ENST00000497558.5	2,3,4,5,6,7,8	0.1964	0	0	No	No	No	No	No	No
chr13:45010499-45028003	+	CUFF.1860	CUFF.1860	1	0.1473	0	0	No	No	No	No	No	No
chr13:45151686-45207505	+	GTF2F2	ENST00000340473.8	4,5	0.1473	0.1339	2.925	No	No	No	No	No	No
chr13:45516142-45519094	+	COG3	ENST00000349995.10	17,18,19	0.1473	0	0	No	No	No	No	No	No
chr13:45985296-45989097	-	ZC3H13	ENST00000242848.8	10,9	0.1473	0	0	Yes	No	No	Yes	No	No
chr13:45985296-46011554	-	ZC3H13	ENST00000242848.8	10,9,8,7,6	0.1473	0	0	Yes	No	No	No	No	No
chr13:45985296-46020557	-	ZC3H13	ENST00000242848.8	10,9,8,7,6,5	0.2946	0.1339	0	Yes	No	No	Yes	No	No
chr13:46003138-46020557	-	ZC3H13	ENST00000242848.8	8,7,6,5	0.3928	0	0	No	No	No	Yes	No	No
chr13:46003138-46045516	-	ZC3H13	ENST00000282007.7	8,7,6,5,4,3,2	0.1964	0.1339	0	No	No	No	No	No	No
chr13:46042163-46045516	-	ZC3H13	ENST00000282007.7	4,3,2	0.2455	0	0	No	No	No	No	No	No
chr13:48079843-48086452	-	MED4	ENST00000258648.6	6,5,4,3	0.1473	0	0	No	No	No	No	No	No
chr13:48079843-48090418	-	MED4	ENST00000258648.6	6,5,4,3,2	0.2455	0	0	No	No	No	No	No	No
chr13:49138746-49145935	+	FNDC3A	ENST00000492622.6	7,8	0	0.1339	0.975	No	No	No	No	No	No
chr13:49167243-49175541	+	FNDC3A	ENST00000492622.6	9,10,11,12,13	0.1964	0	0	No	No	No	No	No	No
chr13:49168612-49178654	+	FNDC3A	ENST00000492622.6	10,11,12,13,14	0.2455	0	0	No	No	No	No	No	No
chr13:49196876-49198574	+	FNDC3A	ENST00000492622.6	20,21,22,23	0.1473	0.4017	0.325	No	No	No	No	No	No
chr13:49451552-49467960	+	SETDB2	ENST00000354234.8	2,3,4,5,6	0.1964	0	0	Yes	No	No	Yes	No	No
chr13:49480218-49483563	+	SETDB2	ENST00000354234.8	8,9,10,11	0.1964	0.1339	0	Yes	No	No	No	No	No
chr13:49706097-49706372	-	KPNA3	ENST00000261667.8	14,13	0	0	4.225	No	No	No	No	No	No
chr13:49997073-50044768	-	DLEU2	ENST00000621282.4	11,10,9,8	0.2946	0	0	Yes	No	No	No	No	No
chr13:50027362-50045232	-	CUFF.1879	CUFF.1879	1	0.1964	0	0	Yes	No	No	Yes	No	No
chr13:50927406-50956468	+	CUFF.1883	CUFF.1883	1	0.1473	0	0	No	No	No	No	No	No
chr13:51365702-51395483	-	CUFF.1884	CUFF.1884	1	0.1964	0	0	No	No	No	Yes	No	No
chr13:52397231-52398194	-	THSD1	ENST00000258613.5	3	0	0.4017	1.3	No	No	No	No	No	No
chr13:52397231-52402681	-	THSD1	ENST00000258613.5	3,2	0.1964	0	0	No	No	No	No	No	No
chr13:52417991-52426066	-	VPS36	ENST00000611132.4	11,10,9	0	0.2678	0.975	No	No	No	No	No	No
chr13:52426988-52434882	-	VPS36	ENST00000611132.4	8,7,6,5	0.2455	0	0	No	No	No	No	No	No
chr13:59833106-59839448	-	DIAPH3	ENST00000400324.8	24,23	0.2455	0.5356	2.275	No	No	No	Yes	No	No
chr13:60008543-60016145	-	DIAPH3	ENST00000400324.8	9,8,7,6	0.1964	0	0	No	No	No	Yes	No	No
chr13:60008543-60042820	-	DIAPH3	ENST00000400324.8	9,8,7,6,5	0.3928	0	0	No	No	No	No	No	No
chr13:60439687-60460540	+	TDRD3	ENST00000196169.7	2,3,4	0.491	0	0	Yes	No	No	Yes	No	No
chr13:60439687-60467379	+	TDRD3	ENST00000196169.7	2,3,4,5	0.2455	0.1339	1.625	Yes	No	No	Yes	No	No
chr13:60528366-60535233	+	TDRD3	ENST00000196169.7	11,12	0.1964	0	0	Yes	No	No	No	No	No
chr13:71557023-71573012	-	DACH1	ENST00000613252.5	6,5,4	0	0.5356	0.975	No	No	No	No	No	No
chr13:71557023-71573573	-	DACH1	ENST00000619232.1	7,6,5,4	0.1964	0.4017	1.625	No	No	No	No	No	No
chr13:72759472-72762137	-	DIS3	ENST00000545453.5	22,21,20,19,18	0.1473	0	0	Yes	No	No	No	No	No
chr13:72821848-72835368	+	PIBF1	ENST00000326291.11	6,7,8,9	0.2455	0	0	No	No	No	No	No	No
chr13:72893783-72931267	+	PIBF1	ENST00000326291.11	11,12,13,14	0.2455	0.1339	0	Yes	No	No	Yes	No	No
chr13:73932234-73944070	-	CUFF.1900	CUFF.1900	1	0.1964	0.2678	0.325	No	No	No	No	No	No
chr13:75294853-75306471	-	TBC1D4	ENST00000648194.1	17,16,15,14	0.1964	0	0	No	No	No	No	No	No
chr13:75309941-75312898	-	TBC1D4	ENST00000648194.1	13,12	0.1473	0	0	No	No	No	No	No	No
chr13:75336920-75362607	-	TBC1D4	ENST00000648194.1	9,8,7,6,5,4,3	0.1473	0.1339	0.325	No	No	No	No	No	No
chr13:75356146-75362607	-	TBC1D4	ENST00000648194.1	5,4,3	0.2455	0.1339	0.325	No	No	No	No	No	No
chr13:75560752-75569507	+	UCHL3	ENST00000618773.4	2,3,4,5	3.2897	1.6068	7.8	Yes	No	No	Yes	No	No
chr13:75560752-75594990	+	UCHL3	ENST00000618773.4	2,3,4,5,6	0.3437	0	0	No	No	No	Yes	No	No
chr13:75621762-75727098	+	AL137782.1	ENST00000563635.5	8,9,10	0.5892	0	1.3	Yes	No	No	Yes	No	No
chr13:75621762-75761038	+	AL137782.1	ENST00000563635.5	8,9,10,11	0.1473	0	0.65	Yes	No	No	No	No	No
chr13:75713181-75727098	+	AL137782.1	ENST00000563635.5	9,10	0	0	1.625	Yes	No	No	Yes	No	No
chr13:75713181-75761038	+	AL137782.1	ENST00000563635.5	9,10,11	0	0	0.975	Yes	No	No	No	No	No
chr13:76882171-76882380	+	CUFF.1912	CUFF.1912	1	0.1473	0	0	No	No	No	No	No	No
chr13:77121372-77158109	-	MYCBP2	ENST00000544440.7	55,54,53,52,51,50,49,48,47,46,45	0.1473	0	0	No	No	No	No	No	No
chr13:77126317-77129230	-	MYCBP2	ENST00000498073.2	5,4	0.2946	0.4017	0	No	No	No	No	No	No
chr13:77188950-77191813	-	MYCBP2	ENST00000544440.7	30,29,28	0.1473	0	0	No	No	No	No	No	No
chr13:77205255-77212160	-	MYCBP2	ENST00000544440.7	26,25,24,23,22	0.2946	0	0	No	No	No	No	No	No
chr13:77205255-77243951	-	MYCBP2	ENST00000544440.7	26,25,24,23,22,21,20,19,18,17,16	0.5892	0	0	No	No	No	Yes	No	No
chr13:77211166-77270538	-	MYCBP2	ENST00000544440.7	23,22,21,20,19,18,17,16,15,14,13,12,11,10,9,8,7,6	0.1473	0	0	No	No	No	No	No	No
chr13:77217839-77233263	-	MYCBP2	ENST00000544440.7	21,20,19,18	0.1473	0	0	No	No	No	No	No	No
chr13:77217839-77243951	-	MYCBP2	ENST00000544440.7	21,20,19,18,17,16	0.1964	0.4017	0.65	No	No	No	Yes	No	No
chr13:77719531-77746855	+	SLAIN1	ENST00000418532.6	2,3,4	0.0982	0.2678	2.275	Yes	No	No	No	No	No
chr13:77719531-77753358	+	SLAIN1	ENST00000418532.6	2,3,4,5	0.7365	1.7407	16.575	No	No	No	No	No	No
chr13:77719531-77761110	+	SLAIN1	ENST00000418532.6	2,3,4,5,6	0.0982	0.1339	0.975	No	No	No	No	No	No
chr13:77744282-77746855	+	SLAIN1	ENST00000418532.6	3,4	0.3437	0.4017	0	Yes	No	No	Yes	No	No
chr13:77744282-77753358	+	SLAIN1	ENST00000418532.6	3,4,5	0.2946	0.2678	0	No	No	No	Yes	No	No
chr13:77828242-77834990	+	CUFF.1926	CUFF.1926	1	0.1964	0	0	No	No	No	Yes	Yes	Yes
chr13:78635109-78644997	-	RNF219	ENST00000282003.7	5,4,3,2	1.0311	0.4017	0.975	No	No	No	No	No	No
chr13:79322348-79378907	-	RBM26	ENST00000438724.5	20,19,18,17,16,15,14,13,12,11,10,9,8,7,6,5,4,3,2	0.1473	0	0	Yes	No	No	Yes	No	No
chr13:79334343-79344794	-	RBM26	ENST00000438724.5	19,18,17,16,15,14	0.1473	0	0	No	No	No	No	No	No
chr13:79341122-79344794	-	RBM26	ENST00000438724.5	17,16,15,14	0.3437	0	0	No	No	No	No	No	No
chr13:79355219-79365718	-	RBM26	ENST00000438724.5	12,11,10,9	0.1473	0	0	No	No	No	No	No	No
chr13:79358273-79371930	-	RBM26	ENST00000438724.5	11,10,9,8,7,6,5,4	0.1964	0.1339	0	Yes	No	No	Yes	No	No
chr13:79358273-79378907	-	RBM26	ENST00000438724.5	11,10,9,8,7,6,5,4,3,2	0.1473	0	0	Yes	No	No	Yes	No	No
chr13:79368729-79371930	-	RBM26	ENST00000438724.5	6,5,4	0.1473	0	0.325	No	No	No	No	No	No
chr13:79368729-79378907	-	RBM26	ENST00000438724.5	6,5,4,3,2	0.3437	0	0	No	No	No	No	No	No
chr13:79370944-79371930	-	RBM26	ENST00000438724.5	5,4	0.2455	0.2678	0.325	No	No	No	No	No	No
chr13:79370944-79378907	-	RBM26	ENST00000438724.5	5,4,3,2	0.1964	0	0	No	No	No	No	No	No
chr13:79520809-79539775	+	NDFIP2	ENST00000612570.4	2,3,4	0.1473	0.4017	0.975	Yes	No	No	Yes	No	No
chr13:91349697-91350226	+	MIR17HG	ENST00000400282.6	2,3	0	0	0.975	Yes	No	No	No	No	No
chr13:91693186-91693881	+	GPC5	ENST00000377067.9	3	0.1964	0.1339	0	Yes	No	No	No	No	No
chr13:94605390-94612390	+	GPR180	ENST00000376958.5	2,3	0.2455	0	0	No	No	No	No	No	No
chr13:94605390-94627337	+	CUFF.1942	CUFF.1942	1	0.1964	0.4017	0	Yes	No	No	Yes	No	No
chr13:95034604-95053184	-	ABCC4	ENST00000645237.2	30,29,28,27	0.2455	0	0.325	No	No	No	Yes	No	No
chr13:95034604-95062859	-	ABCC4	ENST00000645237.2	30,29,28,27,26	0.1964	0	0	Yes	No	No	Yes	No	No
chr13:95115921-95178091	-	ABCC4	ENST00000645237.2	20,19,18,17,16,15,14,13,12	0.1964	0	0	Yes	No	No	Yes	No	No
chr13:95115921-95188542	-	ABCC4	ENST00000645237.2	20,19,18,17,16,15,14,13,12,11,10	0.2455	0	0	No	No	No	No	No	No
chr13:95161188-95166367	-	ABCC4	ENST00000645237.2	19,18,17,16,15	0.1473	0	0	No	No	No	No	No	No
chr13:95161188-95170628	-	ABCC4	ENST00000645237.2	19,18,17,16,15,14	0.3437	0	0	Yes	No	No	Yes	No	No
chr13:95161188-95188542	-	ABCC4	ENST00000645237.2	19,18,17,16,15,14,13,12,11,10	0.4419	0	0.65	No	No	No	No	No	No
chr13:95206531-95210781	-	ABCC4	ENST00000645237.2	8,7,6,5	0.1473	0.1339	0.65	Yes	No	No	No	No	No
chr13:95599364-95609513	-	DZIP1	ENST00000347108.7	13,12,11	0.1473	0	0	No	No	No	Yes	No	No
chr13:95619884-95624929	-	DZIP1	ENST00000361396.6	10,9,8	0.3437	0	0	No	No	No	No	No	No
chr13:95633233-95643698	-	DZIP1	ENST00000361396.6	6,5,4,3,2	0.1473	0	0	Yes	No	No	Yes	No	No
chr13:95723241-95725252	+	DNAJC3	ENST00000602402.6	3,4	0	2.8119	17.225	No	No	No	No	No	No
chr13:95757643-95763953	+	DNAJC3	ENST00000602402.6	5,6,7,8,9	2.1604	0.5356	0	No	No	No	No	No	No
chr13:95832926-95837202	-	UGGT2	ENST00000376747.8	38,37	0	0	1.3	No	No	No	No	No	No
chr13:95832926-95867423	-	UGGT2	ENST00000376747.8	38,37,36,35,34,33,32,31,30	0.1964	0.1339	0	No	No	No	No	No	No
chr13:95970111-95999307	-	UGGT2	ENST00000376747.8	12,11,10,9,8,7,6	0.2946	0	0.325	No	No	No	Yes	No	No
chr13:95983803-95999307	-	UGGT2	ENST00000376747.8	10,9,8,7,6	1.1293	0.2678	0	No	No	No	Yes	No	No
chr13:98213219-98213413	+	FARP1	ENST00000595437.5	2	0.0491	0.4017	1.95	No	No	No	No	No	No
chr13:98474820-98519473	-	STK24	ENST00000539966.5	5,4,3,2	0.1473	0.2678	0.325	No	No	No	Yes	No	No
chr13:98504914-98519473	-	CUFF.1962	CUFF.1962	1	0	0.5356	0.325	No	No	No	No	No	No
chr13:99238426-99244624	+	UBAC2	ENST00000403766.7	2,3,4	0.3928	0.1339	1.3	No	No	No	No	No	No
chr14:100084686-100097658	+	EVL	ENST00000402714.6	2,3	0.1964	0	0.975	No	No	No	No	No	No
chr14:100262303-100262466	+	YY1	ENST00000262238.9	2	0	0	2.925	No	No	No	No	No	No
chr14:100380909-100381746	+	WDR25	ENST00000554998.5	2	0.3437	0.1339	0	Yes	No	No	Yes	No	No
chr14:101997034-102017504	+	DYNC1H1	ENST00000360184.10	16,17,18,19,20,21,22,23,24,25,26,27,28,29,30,31,32,33,34,35,36,37,38,39,40	0.1473	0	0	No	No	No	No	No	No
chr14:102002536-102002965	+	DYNC1H1	ENST00000643684.1	22,23	0.1473	0	0	Yes	No	No	Yes	No	No
chr14:102040235-102040673	+	DYNC1H1	ENST00000360184.10	63,64	0	1.0712	3.575	Yes	No	No	Yes	No	No
chr14:102040235-102042748	+	DYNC1H1	ENST00000360184.10	63,64,65,66,67,68,69	0.1473	0	0.65	Yes	No	No	No	No	No
chr14:102193462-102195120	+	WDR20	ENST00000555879.5	2,3	0	0.1339	1.3	No	No	No	Yes	No	No
chr14:102194937-102209862	+	WDR20	ENST00000335263.9	2,3	0.6383	0	1.95	No	No	No	No	No	No
chr14:102325984-102326887	+	ZNF839	ENST00000558850.5	2	0.1473	0	0	No	No	No	Yes	No	No
chr14:102325984-102339223	+	ZNF839	ENST00000558850.5	2,3,4,5,6,7	0.2946	0	0.65	Yes	No	No	Yes	No	No
chr14:102343820-102344389	-	CUFF.1975	CUFF.1975	1	0.1473	0	0.65	No	No	No	No	No	No
chr14:102434234-102452627	+	TECPR2	ENST00000359520.12	9,10,11,12,13,14,15,16	0.1473	0	0	No	No	No	No	No	No
chr14:102830333-102897401	+	TRAF3	ENST00000347662.8	2,3,4,5,6,7,8,9	0.1964	0	0	Yes	No	No	Yes	No	No
chr14:102830333-102903429	+	TRAF3	ENST00000347662.8	2,3,4,5,6,7,8,9,10	0.1964	0	0.325	Yes	No	No	Yes	No	No
chr14:102870184-102876525	+	TRAF3	ENST00000560371.5	2,3,4,5	0.491	0.1339	0.65	Yes	No	No	Yes	No	No
chr14:103003927-103012188	-	CDC42BPB	ENST00000361246.7	4,3,2	0	0.6695	0.325	Yes	No	No	No	No	No
chr14:103431005-103434841	-	CUFF.1981	CUFF.1981	1	0.1473	0	0	Yes	Yes	Yes	No	No	No
chr14:103451917-103457212	+	MARK3	ENST00000440884.7	5,6	0	0	0.975	Yes	No	No	No	No	No
chr14:103752999-103754244	-	PPP1R13B	ENST00000202556.13	7,6	0.1473	0.2678	0	No	No	No	Yes	No	No
chr14:103778744-103797518	-	PPP1R13B	ENST00000202556.13	4,3,2	0.7856	1.0712	4.55	No	No	No	No	No	No
chr14:105226068-105226760	-	BRF1	ENST00000392557.8	6,5,4	0	0	1.625	Yes	No	No	Yes	No	No
chr14:105445417-105450184	+	MTA1	ENST00000435036.6	3,4,5	0.1473	0	0	Yes	No	No	Yes	No	No
chr14:105445417-105454310	+	MTA1	ENST00000435036.6	3,4,5,6,7	0.1473	0	0	Yes	No	No	Yes	No	No
chr14:20325538-20326793	-	CCNB1IP1	ENST00000398160.6	4,3	0.0491	0	1.625	No	No	No	No	No	No
chr14:20343123-20343272	-	CUFF.1992	CUFF.1992	1	0	0.6695	0	Yes	No	No	Yes	No	No
chr14:20343223-20343395	-	CUFF.1994	CUFF.1994	1	0	0.4017	0	Yes	No	No	Yes	No	No
chr14:20343256-20343378	+	CUFF.1996	CUFF.1996	1	0	0.8034	0	Yes	No	No	No	No	No
chr14:20343273-20343400	-	CUFF.1998	CUFF.1998	1	0	0	1.3	Yes	No	No	Yes	No	No
chr14:20343277-20343400	-	CUFF.1999	CUFF.1999	1	0	0.1339	12.675	Yes	No	No	Yes	No	No
chr14:20403376-20406400	-	TEP1	ENST00000262715.10	7,6,5,4,3	0.2455	0.2678	0	Yes	No	No	Yes	No	No
chr14:20457316-20457490	-	CUFF.2002	CUFF.2002	1	0.1473	0	0	No	No	No	No	No	No
chr14:21230318-21231072	-	HNRNPC	ENST00000336053.10	4,3	0	0.2678	1.3	No	No	No	No	No	No
chr14:21230318-21234229	-	HNRNPC	ENST00000336053.10	4,3,2	2.3568	1.8746	7.8	No	No	No	No	No	No
chr14:21357196-21361213	-	SUPT16H	ENST00000216297.7	22,21,20,19,18,17,16	0.3437	0	0	Yes	No	No	No	No	No
chr14:21426127-21429335	-	CHD8	ENST00000430710.8	5,4,3	0.491	0	0	Yes	No	No	No	No	No
chr14:21498297-21503881	-	CUFF.2007	CUFF.2007	1	0.3437	0	0	No	No	No	Yes	No	No
chr14:21503172-21503881	-	METTL3	ENST00000298717.9	3,2	0.7365	1.339	4.55	No	No	No	Yes	No	No
chr14:22906194-22911403	-	RBM23	ENST00000359890.8	5,4,3,2	0.8347	0	0	Yes	No	No	Yes	No	No
chr14:22909482-22911403	-	RBM23	ENST00000359890.8	3,2	0.491	1.2051	5.525	Yes	No	No	No	No	No
chr14:22926132-22926814	-	PRMT5	ENST00000397441.6	7,6,5	0.1473	0.4017	1.625	No	No	No	Yes	No	No
chr14:22926132-22927660	-	PRMT5	ENST00000397441.6	7,6,5,4	0.0491	0.6695	0.325	Yes	No	No	Yes	No	No
chr14:22950313-22952683	-	HAUS4	ENST00000206474.11	6,5,4,3	0.2455	0.5356	1.625	No	No	No	No	No	No
chr14:23033367-23033674	-	PSMB5	ENST00000555895.5	2	0.3437	0.4017	3.575	Yes	No	No	Yes	No	No
chr14:23064104-23069604	-	CUFF.2015	CUFF.2015	1	0.1473	0	0	Yes	No	No	Yes	No	No
chr14:24209889-24211829	-	CUFF.2016	CUFF.2016	1	0.1964	0	0	Yes	No	No	Yes	No	No
chr14:24210347-24211829	-	AL136295.1	ENST00000530611.1	5,4,3,2	0.1473	0	0	Yes	No	No	Yes	No	No
chr14:24263933-24270458	-	CUFF.2018	CUFF.2018	1	0.1473	0	0	Yes	No	No	Yes	No	No
chr14:24266429-24268619	-	RABGGTA	ENST00000399409.7	15,14,13,12,11,10,9	0	0	0.975	Yes	No	No	No	No	No
chr14:24974664-24974850	-	STXBP6	ENST00000396700.5	3	0	0.1339	1.3	No	No	No	No	No	No
chr14:29724469-29725674	-	PRKD1	ENST00000651571.1	2,1	0	0	2.6	No	No	No	No	No	No
chr14:30598482-30602131	+	G2E3	ENST00000438909.6	7,8,9	0.1964	0	0	Yes	No	No	Yes	No	No
chr14:30628208-30653588	+	SCFD1	ENST00000458591.6	2,3,4,5,6,7,8,9,10	0.2946	0.2678	0	No	No	No	No	No	No
chr14:30670255-30675065	+	SCFD1	ENST00000458591.6	11,12,13,14	0.8838	0.2678	1.3	No	No	No	Yes	No	No
chr14:30877571-30880734	+	COCH	ENST00000216361.9	3,4,5,6,7	0.491	0.4017	0.325	Yes	No	No	Yes	No	No
chr14:30878810-30879485	+	COCH	ENST00000216361.9	4,5	0.1473	0	0	Yes	No	No	No	No	No
chr14:30902535-30911162	-	STRN3	ENST00000355683.9	14,13,12,11	0.1473	0	0	Yes	No	No	No	No	No
chr14:30929200-30956242	-	STRN3	ENST00000357479.10	8,7,6,5,4,3,2	0.1964	0	0	No	No	No	No	No	No
chr14:30935162-30956242	-	STRN3	ENST00000355683.9	7,6,5,4,3,2	0.3928	0.1339	0	No	No	No	No	No	No
chr14:30947089-30956242	-	STRN3	ENST00000355683.9	5,4,3,2	0.7856	0	0	No	No	No	No	No	No
chr14:31066125-31072973	+	AP4S1	ENST00000557346.5	2,3,4	0	0.4017	0	No	No	No	No	No	No
chr14:31112415-31114340	-	HECTD1	ENST00000554882.5	10,9,8,7,6	0.2946	0	0	No	No	No	No	No	No
chr14:31127784-31133675	-	HECTD1	ENST00000399332.6	26,25,24,23	0.1473	0.5356	0	No	No	No	Yes	No	No
chr14:31127784-31172122	-	HECTD1	ENST00000399332.6	26,25,24,23,22,21,20,19,18,17,16,15,14,13,12,11,10,9,8,7	0.4419	0.1339	0	Yes	No	No	No	No	No
chr14:31168297-31169468	-	HECTD1	ENST00000399332.6	10,9	0.1473	0	0	No	No	No	Yes	No	No
chr14:31312967-31326342	-	HEATR5A	ENST00000543095.7	28,27,26,25,24,23	0.1964	0	0	Yes	No	No	Yes	No	No
chr14:32090501-32094386	+	ARHGAP5	ENST00000556611.5	2	6.9722	4.2848	0	No	No	No	Yes	No	No
chr14:32090501-32117287	+	ARHGAP5	ENST00000556611.5	2,3	2.8969	2.1424	0	No	No	No	No	No	No
chr14:34567685-34568013	-	SNX6	ENST00000396526.7	12,11	0.0491	0	1.95	No	No	No	Yes	No	No
chr14:34586229-34609742	-	SNX6	ENST00000396526.7	8,7,6,5,4,3,2	0.2946	0.2678	0	No	No	No	No	No	No
chr14:34783761-34792921	-	BAZ1A	ENST00000360310.6	15,14,13,12	0.3928	0.4017	0.975	No	No	No	No	No	No
chr14:34792774-34795765	-	BAZ1A	ENST00000360310.6	12,11,10	0.2946	0	0	No	No	No	No	No	No
chr14:34800223-34802988	-	BAZ1A	ENST00000360310.6	9,8,7	0.4419	0	0	No	No	No	No	No	No
chr14:34862043-34862322	-	BAZ1A	ENST00000360310.6	3	0.2455	0	1.95	No	No	No	No	No	No
chr14:35109818-35110629	-	PPP2R3C	ENST00000553273.5	4,3	0.2946	0	0	No	No	No	No	No	No
chr14:35721687-35762753	-	RALGAPA1	ENST00000389698.7	16,15,14,13,12,11,10,9,8,7,6,5	0.1473	0	0	No	No	No	No	No	No
chr14:37285317-37308519	+	MIPOL1	ENST00000396294.6	9,10,11	0.5401	0.2678	0	No	No	No	No	No	No
chr14:37285317-37369624	+	MIPOL1	ENST00000396294.6	9,10,11,12	0.3437	0.2678	0.975	No	No	No	No	No	No
chr14:39179090-39179462	+	PNN	ENST00000216832.9	7,8	1.1784	0.4017	0.325	Yes	No	No	Yes	No	No
chr14:39276933-39279537	+	MIA2	ENST00000553728.1	6,7,8	0.2455	0.2678	1.625	Yes	No	No	Yes	No	No
chr14:44945029-44945928	-	KLHL28	ENST00000396128.8	2	0.2946	0	0.325	No	No	No	No	No	No
chr14:44995745-45054549	+	TOGARAM1	ENST00000361462.7	2,3,4,5,6,7,8,9,10,11,12,13,14,15,16	0.1964	0	0	No	No	No	No	No	No
chr14:45008912-45032376	+	TOGARAM1	ENST00000361462.7	6,7,8,9,10,11	0.3437	0	0.325	No	No	No	Yes	Yes	No
chr14:45008912-45044870	+	TOGARAM1	ENST00000361462.7	6,7,8,9,10,11,12,13	0.1473	0	0	No	No	No	Yes	Yes	No
chr14:45095220-45097005	+	PRPF39	ENST00000355765.10	2,3,4	0.1964	0.1339	0	No	No	No	No	No	No
chr14:45118027-45130790	-	CUFF.2057	CUFF.2057	1	1.3748	0.2678	0	Yes	No	No	Yes	No	No
chr14:45148836-45159280	+	FANCM	ENST00000267430.10	4,5,6,7,8,9	0.491	0.1339	0	Yes	No	No	No	No	No
chr14:45154696-45159280	+	FANCM	ENST00000267430.10	7,8,9	0.1473	0.1339	0	Yes	No	No	No	No	No
chr14:45231140-45235944	-	MIS18BP1	ENST00000310806.9	8,7,6	0.1964	0	0	No	No	No	No	No	No
chr14:49653989-49655843	-	POLE2	ENST00000216367.10	15,14,13,12,11	0.1473	0	0	No	No	No	No	No	No
chr14:49664625-49674427	-	POLE2	ENST00000216367.10	9,8,7,6,5,4	0	0.4017	0	No	No	No	No	No	No
chr14:49669523-49674427	-	POLE2	ENST00000216367.10	6,5,4	0	0.1339	1.3	No	No	No	No	No	No
chr14:49795790-49800696	-	NEMF	ENST00000298310.10	26,25,24,23	0.2455	0	0	Yes	No	No	No	No	No
chr14:49850395-49850932	+	CUFF.2065	CUFF.2065	1	0.1473	0	0	Yes	Yes	Yes	Yes	Yes	Yes
chr14:50182462-50204409	-	SOS2	ENST00000216373.10	6,5,4,3,2	0.1473	0	0	No	No	No	No	No	No
chr14:50265357-50284033	-	L2HGDH	ENST00000261699.8	9,8,7,6,5	0.3437	0	0	No	No	No	No	No	No
chr14:50475076-50476306	-	MAP4K5	ENST00000013125.8	9,8,7	0	0	1.3	No	No	No	No	No	No
chr14:50640749-50645014	-	SAV1	ENST00000555720.5	3,2	0.6874	0.4017	0	No	No	No	No	No	No
chr14:50908270-50914815	-	PYGL	ENST00000532462.5	19,18,17,16,15,14,13,12	0.1473	0	0	No	No	No	No	No	No
chr14:50908270-50921067	-	PYGL	ENST00000532462.5	19,18,17,16,15,14,13,12,11,10,9,8,7,6	0.2946	0	0	No	No	No	No	No	No
chr14:52455323-52544371	-	TXNDC16	ENST00000281741.9	18,17,16,15,14,13,12,11,10,9,8,7,6,5,4,3,2	0.1964	0.2678	0	No	No	No	No	No	No
chr14:52470036-52491005	-	TXNDC16	ENST00000281741.9	16,15,14,13,12,11,10	0.3437	0.2678	0	Yes	No	No	Yes	No	No
chr14:52511239-52544371	-	TXNDC16	ENST00000281741.9	9,8,7,6,5,4,3,2	0.4419	0	0	No	No	No	No	No	No
chr14:52536718-52544371	-	TXNDC16	ENST00000281741.9	6,5,4,3,2	0.3437	0.2678	0	No	No	No	No	No	No
chr14:52744851-52771183	+	CUFF.2076	CUFF.2076	1	0.1473	0	0	No	No	No	No	No	No
chr14:52757318-52759754	+	STYX	ENST00000354586.5	6,7,8,9	0	0.1339	1.3	Yes	No	No	No	No	No
chr14:53058476-53091932	-	DDHD1	ENST00000612692.4	10,9,8,7,6,5	0.1964	0	0	Yes	No	No	Yes	No	No
chr14:53091784-53103856	-	DDHD1	ENST00000612692.4	5,4,3	0.3928	0	0.325	No	No	No	No	No	No
chr14:54702061-54702580	+	SAMD4A	ENST00000554335.5	3	0.0982	0	2.6	Yes	No	No	Yes	No	No
chr14:54859680-54865436	-	GCH1	ENST00000395514.5	3,2	0	0	1.3	Yes	No	No	Yes	No	No
chr14:54966474-55000992	-	WDHD1	ENST00000360586.8	18,17,16,15,14,13,12,11,10,9	0.1473	0	0	No	No	No	No	No	No
chr14:54981539-55000992	-	WDHD1	ENST00000360586.8	16,15,14,13,12,11,10,9	0.491	0	0	No	No	No	No	No	No
chr14:55181212-55183753	-	DLGAP5	ENST00000395425.6	5,4,3	0.3437	0	0	No	No	No	No	No	No
chr14:55319965-55320442	-	CUFF.2085	CUFF.2085	1	0.1964	0	0	No	No	No	Yes	No	No
chr14:55612018-55619312	+	KTN1	ENST00000395314.8	2,3,4,5	1.1784	0	0	Yes	No	No	Yes	No	No
chr14:55648024-55648870	+	KTN1	ENST00000395314.8	20,21	0.0491	0	2.6	No	No	No	No	No	No
chr14:57229733-57247712	-	EXOC5	ENST00000621441.5	12,11,10,9,8,7,6,5,4,3,2	0.1964	0.1339	0	Yes	No	No	No	No	No
chr14:57396751-57399883	+	NAA30	ENST00000555166.5	2,3	0	0	1.3	No	No	No	Yes	No	No
chr14:58223621-58223856	+	ACTR10	ENST00000545307.6	9,10	0	0	1.625	Yes	No	No	Yes	No	No
chr14:58318541-58330169	+	ARID4A	ENST00000355431.7	6,7,8,9,10,11	0.2946	0.2678	0	No	No	No	No	No	No
chr14:58318541-58361042	+	ARID4A	ENST00000355431.7	6,7,8,9,10,11,12,13,14,15,16,17,18,19	0.1473	0	0	No	No	No	No	No	No
chr14:60114699-60125823	+	PCNX4	ENST00000317623.8	2,3,4,5,6,7,8,9	0.491	0	0.325	No	No	No	No	No	No
chr14:60115718-60125823	+	PCNX4	ENST00000317623.8	4,5,6,7,8,9	0.4419	0.1339	0	No	No	No	No	No	No
chr14:60118574-60134048	+	CUFF.2094	CUFF.2094	1	0.1473	0	0	Yes	No	No	Yes	No	No
chr14:60791614-60818847	+	CUFF.2095	CUFF.2095	1	0.491	0	0	Yes	No	No	Yes	No	No
chr14:60796216-60812127	+	MNAT1	ENST00000261245.9	2,3,4,5	0.1473	0.1339	0	No	No	No	No	No	No
chr14:60796216-60818847	+	MNAT1	ENST00000261245.9	2,3,4,5,6	0.1473	0.1339	0	Yes	No	No	Yes	No	No
chr14:60796216-60879835	+	MNAT1	ENST00000261245.9	2,3,4,5,6,7	0.2455	0	0	No	No	No	No	No	No
chr14:60811986-60879835	+	MNAT1	ENST00000261245.9	5,6,7	0	0.2678	0.975	No	No	No	No	No	No
chr14:61720381-61738373	+	HIF1A	ENST00000337138.9	2,3,4,5,6,7,8,9,10	0.1473	0	0	No	No	No	No	No	No
chr14:61721508-61721823	+	HIF1A	ENST00000553999.5	2,3	0.4419	0.4017	2.6	No	No	No	No	No	No
chr14:63598755-63599973	-	CUFF.2104	CUFF.2104	1	0.3437	0.1339	0	No	No	No	Yes	No	No
chr14:64439095-64441453	+	MTHFD1	ENST00000545908.6	17,18,19	0	0	1.3	No	No	No	No	No	No
chr14:65455620-65629606	+	FUT8	ENST00000360689.9	2,3,4,5,6	0.1964	0	0	No	No	No	No	No	No
chr14:65561336-65561766	+	FUT8	ENST00000360689.9	3	0.8347	0.9373	4.875	No	No	No	No	No	No
chr14:65629491-65669480	+	FUT8	ENST00000360689.9	6,7	0.1964	0	0	Yes	No	No	Yes	No	No
chr14:65721774-65724323	+	FUT8	ENST00000360689.9	8,9	0.1473	0	0	No	No	No	No	No	No
chr14:66965190-67023675	+	GPHN	ENST00000315266.9	8,9	0.0491	0	1.3	No	No	No	No	No	No
chr14:67110139-67122377	+	GPHN	ENST00000315266.9	13,14,15,16	0.2946	0	0	No	No	No	No	No	No
chr14:67345767-67347453	-	ATP6V1D	ENST00000554087.5	6,5	0	0.1339	0.975	No	No	No	No	No	No
chr14:67685014-67690421	-	RDH11	ENST00000381346.9	6,5	0.1964	0	0.65	No	No	No	No	No	No
chr14:67690211-67693052	-	RDH11	ENST00000381346.9	5,4,3,2	0.1964	0	0.65	Yes	No	No	Yes	No	No
chr14:67761365-67762819	-	ZFYVE26	ENST00000394455.6	7,6,5	0	0.1339	0.975	Yes	No	No	Yes	No	No
chr14:67766226-67781529	-	ZFYVE26	ENST00000347230.9	32,31,30,29,28,27,26,25,24,23,22	0.1473	0	0	No	No	No	Yes	No	No
chr14:67823541-67825577	+	RAD51B	ENST00000479335.5	2,3	0	0.5356	3.575	Yes	No	No	Yes	No	No
chr14:67823541-67835196	+	RAD51B	ENST00000479335.5	2,3,4	0.1473	0.5356	0.975	No	No	No	No	No	No
chr14:67823541-67865139	+	RAD51B	ENST00000479335.5	2,3,4,5,6	0	0.4017	0	No	No	No	No	No	No
chr14:67885868-67887204	+	RAD51B	ENST00000479335.5	7,8	0	0.2678	0.975	No	No	No	No	No	No
chr14:67950886-67954277	+	CUFF.2121	CUFF.2121	1	0	0.1339	1.3	No	No	No	No	No	No
chr14:68902476-68921125	-	ACTN1	ENST00000193403.10	8,7,6,5,4,3	0.1964	0	0	Yes	No	No	Yes	No	No
chr14:69116365-69122360	-	DCAF5	ENST00000341516.9	5,4,3,2	0.2946	0.1339	0.975	No	No	No	Yes	No	No
chr14:69769510-69770042	+	CUFF.2124	CUFF.2124	1	0	0	0.975	Yes	No	No	Yes	No	No
chr14:70166638-70168484	-	SLC8A3	ENST00000356921.6	2	0	0	0.975	Yes	Yes	No	Yes	Yes	No
chr14:70584816-70597777	-	MED6	ENST00000554963.5	8,7,6,5,4,3,2	0.2946	0	0	No	No	No	No	No	No
chr14:70962225-71013202	+	PCNX1	ENST00000304743.6	3,4,5,6,7,8,9,10,11	0.2946	0.1339	0	No	No	No	Yes	No	No
chr14:70976941-71034036	+	PCNX1	ENST00000304743.6	6,7,8,9,10,11,12,13,14,15,16,17,18	0.1473	0	0	No	No	No	Yes	No	No
chr14:70988566-70995925	+	PCNX1	ENST00000304743.6	7,8	0.0491	0.5356	0.65	Yes	No	No	Yes	No	No
chr14:71026116-71036157	+	PCNX1	ENST00000304743.6	14,15,16,17,18,19	0.1964	0	0	No	No	No	No	No	No
chr14:71045132-71057724	+	PCNX1	ENST00000304743.6	20,21,22,23,24,25,26	0.2455	0	0	No	No	No	No	No	No
chr14:71105234-71105440	+	PCNX1	ENST00000304743.6	33	0	0.1339	0.975	No	No	No	Yes	No	No
chr14:71413947-71418196	+	SIPA1L1	ENST00000554126.5	4,5	0.0491	0.2678	1.95	No	No	No	No	No	No
chr14:71413947-71529370	+	SIPA1L1	ENST00000556408.5	5,6,7,8	0	0.5356	1.95	Yes	No	No	Yes	No	No
chr14:71587570-71589370	+	SIPA1L1	ENST00000381232.7	2	0.1473	0	0.325	No	No	No	No	No	No
chr14:72945883-72947415	+	CUFF.2136	CUFF.2136	1	0.1473	0	0.975	Yes	No	No	No	No	No
chr14:73076318-73077536	+	RBM25	ENST00000527432.5	4,5	0	0	1.3	No	No	No	No	No	No
chr14:73077368-73083551	+	RBM25	ENST00000527432.5	5,6	0	0	1.625	Yes	No	No	Yes	No	No
chr14:73147794-73148094	+	PSEN1	ENST00000557356.5	2,3	0	3.0797	20.15	Yes	No	No	Yes	No	No
chr14:73147794-73148106	+	PSEN1	ENST00000557293.5	2,3	0	0.9373	12.025	Yes	No	No	No	No	No
chr14:73147794-73173707	+	PSEN1	ENST00000357710.8	2,3,4,5	0.4419	0.6695	1.625	Yes	No	No	No	No	No
chr14:73147794-73198129	+	PSEN1	ENST00000357710.8	2,3,4,5,6,7,8	0	0.5356	1.3	Yes	No	No	No	No	No
chr14:73170796-73173707	+	PSEN1	ENST00000357710.8	4,5	0	0	0.975	No	No	No	Yes	No	No
chr14:73881204-73882438	+	PTGR2	ENST00000555228.5	8,9	0.1964	0	0	Yes	No	No	No	No	No
chr14:73892026-73909430	+	AC005520.1	ENST00000556551.2	10,11,12,13,14,15,16,17	0.1964	0.1339	0	No	No	No	No	No	No
chr14:73892026-73923522	+	AC005520.1	ENST00000556551.2	10,11,12,13,14,15,16,17,18,19,20,21	0.1473	0	0	No	No	No	No	No	No
chr14:73931502-73932112	+	CUFF.2147	CUFF.2147	1	0.3437	0	0	Yes	No	No	Yes	No	No
chr14:74669648-74671483	-	AREL1	ENST00000557401.5	15,14,13,12	0.1473	0	0	Yes	No	No	Yes	No	No
chr14:74829212-74835908	+	CUFF.2149	CUFF.2149	1	0.1964	0	0.325	Yes	No	No	Yes	No	No
chr14:75095371-75124223	-	NEK9	ENST00000238616.10	18,17,16,15,14,13,12,11,10,9,8,7,6,5,4,3,2	0.1473	0	0	Yes	No	No	Yes	No	No
chr14:75109684-75110371	-	NEK9	ENST00000238616.10	10,9	0	0	3.25	No	No	No	No	No	No
chr14:75732337-75735289	+	TTLL5	ENST00000298832.14	13,14,15	0.1473	0	0.65	Yes	No	No	Yes	No	No
chr14:76166662-76180849	+	GPATCH2L	ENST00000554375.5	3,4,5,6,7,8,9	0	0.6695	0.325	Yes	No	No	No	No	No
chr14:76166662-76195972	+	GPATCH2L	ENST00000554375.5	3,4,5,6,7,8,9,10	0.491	0.2678	1.3	No	No	No	No	No	No
chr14:76171842-76180849	+	GPATCH2L	ENST00000554375.5	4,5,6,7,8,9	0	0.4017	0.975	Yes	No	No	No	No	No
chr14:76176622-76195972	+	GPATCH2L	ENST00000554375.5	6,7,8,9,10	0.1473	0	0.65	No	No	No	No	No	No
chr14:76229807-76236003	+	CUFF.2157	CUFF.2157	1	0.2455	0	0.325	No	No	No	No	No	No
chr14:77462641-77468488	+	CUFF.2158	CUFF.2158	1	0.2455	0	0	No	No	No	No	No	No
chr14:77464597-77465667	+	AHSA1	ENST00000555133.5	5,6	0.1473	0.6695	3.25	No	No	No	No	No	No
chr14:77552095-77557146	-	SPTLC2	ENST00000216484.6	9,8,7	0.1473	0.1339	0	No	No	No	No	No	No
chr14:77576766-77579109	-	SPTLC2	ENST00000216484.6	4,3	0.1473	0	0.325	No	No	No	No	No	No
chr14:79663777-79697937	+	NRXN3	ENST00000634499.1	16,17,18	0.3928	0	0	No	No	No	Yes	No	No
chr14:79692172-79697937	+	NRXN3	ENST00000634499.1	17,18	0.1473	0	0	No	No	No	No	No	No
chr14:80497468-80530886	-	CEP128	ENST00000556061.5	6,5,4,3	0.5401	0.1339	0.325	Yes	No	No	No	No	No
chr14:80743074-80761613	-	CEP128	ENST00000554502.5	8,7,6	0.3437	0	0	No	No	No	No	No	No
chr14:80743074-80778046	-	CEP128	ENST00000554502.5	8,7,6,5	0.9329	1.0712	0.65	Yes	No	No	No	No	No
chr14:80831142-80840768	-	CEP128	ENST00000281129.7	12,11,10,9	0.7856	0.1339	0.325	Yes	No	No	No	No	No
chr14:80862756-80906081	-	CEP128	ENST00000281129.7	8,7,6,5,4	0.1964	0	0.65	Yes	No	No	Yes	No	No
chr14:80895717-80900029	-	CEP128	ENST00000281129.7	7,6	0	0.1339	2.6	Yes	No	No	Yes	No	No
chr14:80895717-80906081	-	CEP128	ENST00000281129.7	7,6,5,4	0	0.2678	2.275	Yes	No	No	Yes	No	No
chr14:81270669-81278739	-	STON2	ENST00000555447.5	7,6	0.1473	0	0	No	No	No	No	No	No
chr14:88613991-88614191	+	CUFF.2172	CUFF.2172	1	0.1473	0	0	No	No	No	Yes	No	No
chr14:88681889-88706426	-	AL121768.1	ENST00000554922.5	21,20,19,18,17,16,15,14,13,12,11	0.1473	0	0	Yes	No	No	Yes	No	No
chr14:88726540-88754671	-	AL121768.1	ENST00000554922.5	8,7,6,5,4,3,2	0.1473	0.5356	0.975	No	No	No	No	No	No
chr14:88738878-88754671	-	AL121768.1	ENST00000554922.5	6,5,4,3,2	0.1473	0	0	No	No	No	No	No	No
chr14:88754511-88754671	-	AL121768.1	ENST00000554922.5	2	0.1964	0.1339	1.625	No	No	No	No	No	No
chr14:88839451-88861332	+	TTC8	ENST00000345383.9	4,5,6,7,8,9,10,11	0.1964	0	0	No	No	No	No	No	No
chr14:88841036-88872452	+	TTC8	ENST00000345383.9	6,7,8,9,10,11,12,13,14	0.1473	0	0	No	No	No	Yes	No	No
chr14:88852970-88861332	+	TTC8	ENST00000345383.9	9,10,11	0.0491	0.4017	0.65	No	No	No	No	No	No
chr14:89984515-89993483	+	TDP1	ENST00000554976.5	10,11,12,13,14,15	0.1473	0	0.325	No	No	No	No	No	No
chr14:90689539-90695578	-	TTC7B	ENST00000328459.11	7,6	0	0	1.3	No	No	No	Yes	No	No
chr14:90943077-90947550	-	RPS6KA5	ENST00000614987.5	5,4	0	0.2678	1.95	No	No	No	Yes	No	No
chr14:90943077-90978524	-	RPS6KA5	ENST00000614987.5	5,4,3	0.3928	0	0.975	No	No	No	No	No	No
chr14:91481575-91485730	-	PPP4R3A	ENST00000554684.5	4,3	0.1473	0.1339	0	Yes	No	No	Yes	No	No
chr14:91481575-91490802	-	PPP4R3A	ENST00000554684.5	4,3,2	0.3437	0.4017	0	No	No	No	No	No	No
chr14:92003418-92011795	-	TRIP11	ENST00000267622.8	11,10,9,8	0.1964	0	0	No	No	No	Yes	No	No
chr14:92126121-92143294	+	CPSF2	ENST00000298875.8	2,3,4,5,6,7,8,9	0.2946	0	0	No	No	No	No	No	No
chr14:92142163-92155323	+	CPSF2	ENST00000298875.8	8,9,10,11	0.1964	0	0	No	No	No	No	No	No
chr14:92142187-92142351	+	CUFF.2189	CUFF.2189	1	0.1473	0	0	Yes	No	No	Yes	No	No
chr14:92716135-92717461	-	LGMN	ENST00000555699.5	5,4	0	0	0.975	Yes	No	No	Yes	No	No
chr14:93293857-93294937	-	BTBD7	ENST00000334746.10	3	0.5892	0.1339	0	No	No	No	No	No	No
chr14:93293857-93296157	-	BTBD7	ENST00000334746.10	3,2	1.3257	0.4017	0.325	No	No	No	Yes	No	No
chr14:95124195-95141748	-	DICER1	ENST00000526495.5	10,9,8,7,6,5,4,3,2	0.1473	0.1339	0	No	No	No	No	No	No
chr14:95140658-95141748	-	DICER1	ENST00000526495.5	3,2	0	0.4017	1.625	No	No	No	No	No	No
chr14:96341521-96347341	-	ATG2B	ENST00000359933.6	6,5,4,3,2	0.3437	0.4017	2.6	Yes	No	No	No	No	No
chr14:96520054-96528006	+	PAPOLA	ENST00000216277.12	2,3,4,5,6	0.1473	0	0	Yes	No	No	Yes	No	No
chr14:96542242-96565214	+	CUFF.2198	CUFF.2198	1	0.3437	0	0	No	No	No	No	No	No
chr14:96552479-96556413	+	PAPOLA	ENST00000216277.12	17,18,19	0	0	0.975	No	No	No	No	No	No
chr14:96833466-96837817	+	VRK1	ENST00000216639.8	2,3	0	0.5356	1.95	Yes	No	No	Yes	No	No
chr14:96833466-96847344	+	VRK1	ENST00000216639.8	2,3,4,5	0.3437	0	0.325	No	No	No	No	No	No
chr14:96833466-96856586	+	VRK1	ENST00000216639.8	2,3,4,5,6,7,8,9,10	0.3437	0.4017	0	Yes	No	No	No	No	No
chr14:96833466-96860735	+	VRK1	ENST00000216639.8	2,3,4,5,6,7,8,9,10,11	6.383	4.8204	4.55	No	No	No	No	No	No
chr14:96846094-96860735	+	VRK1	ENST00000216639.8	4,5,6,7,8,9,10,11	0.3437	0	0.325	No	No	No	Yes	No	No
chr14:96852830-96860735	+	VRK1	ENST00000216639.8	6,7,8,9,10,11	0.1964	0	0	No	No	No	No	No	No
chr14:96943516-96945382	+	CUFF.2207	CUFF.2207	1	0.0491	0	1.3	Yes	No	No	No	No	No
chr14:99257470-99257836	-	CUFF.2208	CUFF.2208	1	0	0.1339	0.975	Yes	Yes	No	Yes	Yes	Yes
chr14:99257470-99257839	-	BCL11B	ENST00000345514.2	2	0.1964	0.6695	0	Yes	Yes	No	Yes	Yes	No
chr14:99458278-99463578	-	SETD3	ENST00000331768.10	6,5,4,3	0.1473	0	0	Yes	No	No	Yes	No	No
chr14:99458278-99465813	-	SETD3	ENST00000331768.10	6,5,4,3,2	8.9853	3.7492	13.325	No	No	No	No	No	No
chr14:99458278-99466055	-	CUFF.2212	CUFF.2212	1	0.1473	0	0	No	No	No	No	No	No
chr15:100152611-100155320	-	ADAMTS17	ENST00000268070.9	10,9	0.1473	0.4017	0.975	Yes	No	No	Yes	No	No
chr15:100152611-100199423	-	ADAMTS17	ENST00000268070.9	10,9,8	0.3928	0	0.975	Yes	No	No	Yes	No	No
chr15:100327375-100331054	-	CUFF.2215	CUFF.2215	1	0	0	1.3	Yes	Yes	No	No	No	No
chr15:100330888-100331054	-	ADAMTS17	ENST00000268070.9	3	0	0.4017	1.95	Yes	Yes	No	No	No	No
chr15:100330888-100334180	-	CUFF.2217	CUFF.2217	1	0.2946	1.0712	4.55	No	No	No	No	No	No
chr15:100564691-100565265	-	LINS1	ENST00000560783.1	3,2	0.2946	0.1339	0.975	No	No	No	No	No	No
chr15:101235081-101235577	-	CHSY1	ENST00000254190.4	2	0.982	0.5356	4.55	No	No	No	No	No	No
chr15:101366195-101370523	-	PCSK6	ENST00000398185.6	10,9	0.6874	0	0.325	Yes	No	No	Yes	No	No
chr15:101366195-101443660	-	PCSK6	ENST00000611716.5	13,12,11,10,9,8,7,6,5,4,3,2	0.0491	0.4017	0.325	Yes	No	No	Yes	No	No
chr15:101382091-101432100	-	PCSK6	ENST00000611716.5	11,10,9,8,7,6,5,4,3	0.1964	0	0	Yes	No	No	Yes	No	No
chr15:101427891-101443660	-	PCSK6	ENST00000611716.5	6,5,4,3,2	0.1964	0	0	No	No	No	Yes	No	No
chr15:101701085-101714963	-	TARSL2	ENST00000335968.8	10,9,8,7,6,5,4	0	0.4017	0	No	No	No	No	No	No
chr15:22534067-22534243	+	HERC2P2	ENST00000613386.4	3	0	0.1339	0.975	Yes	No	No	Yes	No	No
chr15:25370565-25375763	-	UBE3A	ENST00000638011.1	7,6	0.1473	0	0	No	No	No	No	No	No
chr15:25405460-25411971	-	UBE3A	ENST00000638011.1	4,3,2	1.2275	1.8746	8.45	No	No	No	Yes	No	No
chr15:25405460-25415842	-	UBE3A	ENST00000638155.1	8,7,6,5,4,3	0.491	0.2678	0.65	No	No	No	Yes	No	No
chr15:28245880-28246897	-	HERC2	ENST00000261609.12	23,22	0	0	0.975	Yes	No	No	Yes	No	No
chr15:28245880-28248736	-	HERC2	ENST00000261609.12	23,22,21	0	0.1339	1.3	Yes	No	No	Yes	No	No
chr15:28260776-28263169	-	HERC2	ENST00000261609.12	16,15	0.2946	0	0	Yes	No	No	Yes	No	No
chr15:28629265-28629441	+	HERC2P9	ENST00000529624.5	4	0	0	0.975	Yes	No	No	Yes	No	No
chr15:29761138-29773357	-	TJP1	ENST00000346128.10	8,7,6,5,4,3	0.2946	0.6695	0	No	No	No	No	No	No
chr15:30474355-30484686	+	CUFF.2237	CUFF.2237	1	0.3437	0.2678	0	No	No	No	Yes	No	No
chr15:32523028-32533368	-	CUFF.2241	CUFF.2241	1	0.1473	0	0	No	No	No	Yes	No	No
chr15:32526812-32533368	-	AC135983.2	ENST00000454486.4	5,4,3,2	1.3257	0.2678	0.325	No	No	No	Yes	No	No
chr15:34900621-34932434	-	AQR	ENST00000156471.10	20,19,18,17,16,15,14,13,12,11	0.1473	0.1339	0	No	No	No	Yes	No	No
chr15:34915037-34927138	-	AQR	ENST00000156471.10	16,15,14,13	0.1964	0.5356	0	No	No	No	No	No	No
chr15:34927034-34938813	-	AQR	ENST00000156471.10	13,12,11,10,9	0.1473	0	0.325	No	No	No	Yes	No	No
chr15:34927034-34948384	-	AQR	ENST00000156471.10	13,12,11,10,9,8,7,6,5	0.2455	0	0	No	No	No	No	No	No
chr15:38465268-38481459	+	FAM98B	ENST00000397609.6	3,4,5,6,7	0.2946	0.1339	0	Yes	No	No	No	No	No
chr15:40628069-40650819	+	CUFF.2250	CUFF.2250	1	0.1473	0	0	Yes	No	No	No	No	No
chr15:40706176-40709116	+	RAD51	ENST00000527860.5	4,5	0	0.1339	1.3	No	No	No	No	No	No
chr15:40709024-40728824	+	RAD51	ENST00000423169.6	5,6,7	0	0.4017	0.325	Yes	No	No	Yes	No	No
chr15:40744046-40745259	-	RMDN3	ENST00000260385.10	5,4	0.5401	0	0.975	Yes	No	No	No	No	No
chr15:41069569-41070547	-	INO80	ENST00000648947.1	14,13	0	0.1339	1.625	Yes	No	No	No	No	No
chr15:41085368-41087682	-	INO80	ENST00000648947.1	7,6	0.1473	0	0	No	No	No	No	No	No
chr15:41356038-41358258	+	AC087721.2	ENST00000668616.1	9,10	0.1473	0.2678	0.65	Yes	No	No	Yes	No	No
chr15:41356038-41377304	+	AC087721.2	ENST00000668616.1	9,10,11,12,13,14	0.6874	0.1339	0.975	Yes	No	No	Yes	No	No
chr15:41668827-41669958	+	MGA	ENST00000563576.5	2	1.964	2.0085	5.2	No	No	No	No	No	No
chr15:41668827-41699159	+	MGA	ENST00000563576.5	2,3,4,5	0.1964	0	0	Yes	No	No	Yes	No	No
chr15:41696074-41699159	+	MGA	ENST00000563576.5	3,4,5	2.7496	1.339	0.65	Yes	No	No	Yes	No	No
chr15:41696074-41713496	+	MGA	ENST00000545763.5	3,4,5,6,7,8,9	0.2455	0	0.975	No	No	No	No	No	No
chr15:41748636-41750615	+	MGA	ENST00000545763.5	15,16	0.1473	0	0	Yes	No	No	No	No	No
chr15:42634855-42638812	+	STARD9	ENST00000290607.12	4,5,6,7	0.1964	0.4017	0.325	Yes	No	No	Yes	No	No
chr15:42775134-42817097	-	TTBK2	ENST00000267890.11	13,12,11,10,9,8,7	0.1473	0.1339	0	Yes	No	No	Yes	No	No
chr15:42827927-42840433	-	TTBK2	ENST00000267890.11	6,5,4	0.5401	1.6068	0.975	Yes	No	No	No	No	No
chr15:42872610-42878684	-	TTBK2	ENST00000267890.11	3,2	0.0491	0	0.975	No	No	No	No	No	No
chr15:42950261-42966286	-	UBR1	ENST00000290650.9	46,45,44,43,42,41	0.0491	0	0.975	No	No	No	No	No	No
chr15:43383302-43386330	+	TUBGCP4	ENST00000260383.11	7,8,9	0.1964	0	0	No	No	No	Yes	No	No
chr15:43400043-43401850	+	TUBGCP4	ENST00000260383.11	14,15	0	0.4017	0	Yes	No	No	No	No	No
chr15:43455891-43470066	-	TP53BP1	ENST00000382044.8	12,11	0.1473	0	0	No	No	No	Yes	No	No
chr15:43477592-43481022	-	TP53BP1	ENST00000382044.8	8,7,6,5	0.4419	0	0	Yes	No	No	Yes	No	No
chr15:43753823-43756766	+	PDIA3	ENST00000300289.10	2,3	0.1473	0.4017	3.9	No	No	No	No	No	No
chr15:43768488-43770580	+	PDIA3	ENST00000300289.10	9,10,11,12	0.1964	0	0	Yes	No	No	Yes	No	No
chr15:44458990-44459200	+	CTDSPL2	ENST00000558791.5	2	0.1473	0	0	No	No	No	No	No	No
chr15:44484223-44490999	+	CTDSPL2	ENST00000260327.9	3,4,5	0.1473	0	0	No	No	No	No	No	No
chr15:44606024-44613536	-	SPG11	ENST00000261866.12	20,19,18,17	0.1473	0	0	No	No	No	Yes	No	No
chr15:49235850-49239367	+	GALK2	ENST00000559883.5	5,6	0.1964	0.6695	3.575	No	No	No	Yes	No	No
chr15:49235850-49292537	+	GALK2	ENST00000327171.7	4,5,6,7,8	0.1964	0.1339	0.325	Yes	No	No	Yes	No	No
chr15:50300788-50309798	-	GABPB1	ENST00000380877.7	6,5,4,3,2	0.1473	0.1339	0.65	Yes	No	No	No	No	No
chr15:50465046-50471795	+	USP8	ENST00000396444.7	7,8	0.1964	0	0.65	No	No	No	Yes	No	No
chr15:50586391-50592626	-	TRPM7	ENST00000646667.1	28,27,26	0.2455	0	0	Yes	No	No	No	No	No
chr15:50609580-50609724	-	TRPM7	ENST00000646667.1	19	0	0	0.975	No	No	No	Yes	No	No
chr15:50637421-50639548	-	TRPM7	ENST00000646667.1	7,6	0	0	0.975	No	No	No	No	No	No
chr15:50912077-50930971	+	AP4E1	ENST00000561441.5	2,3,4,5,6,7	0.1473	0	0	No	No	No	No	No	No
chr15:51535662-51547408	-	DMXL2	ENST00000251076.9	13,12,11,10,9,8,7	0.1473	0	0	Yes	No	No	No	No	No
chr15:52045829-52050137	+	MAPK6	ENST00000261845.7	2,3	0.1473	0	0	No	No	No	Yes	No	No
chr15:55223888-55234956	-	RAB27A	ENST00000396307.6	5,4,3,2	0.2455	0	0	No	No	No	No	No	No
chr15:55543583-55545225	-	CUFF.2288	CUFF.2288	1	0.3437	0	0	Yes	No	No	Yes	No	No
chr15:56373440-56412436	+	TEX9	ENST00000352903.6	3,4,5,6,7,8,9,10	0	0.4017	0	Yes	No	No	No	No	No
chr15:56394164-56394834	+	TEX9	ENST00000352903.6	8,9	0.3928	0	0	No	No	No	No	No	No
chr15:57992704-58014281	-	ALDH1A2	ENST00000537372.5	8,7,6,5,4,3	0.1964	0	0.65	No	No	No	No	No	No
chr15:58010648-58014281	-	ALDH1A2	ENST00000537372.5	5,4,3	0.2946	0	0	No	No	No	No	No	No
chr15:58013857-58014281	-	ALDH1A2	ENST00000537372.5	4,3	0.0491	0	0.975	No	No	No	No	No	No
chr15:59992164-59992343	-	CUFF.2294	CUFF.2294	1	0	0	0.975	No	No	No	No	No	No
chr15:60442415-60445791	-	CUFF.2295	CUFF.2295	1	0.2455	0.6695	1.95	Yes	No	No	Yes	No	No
chr15:62007307-62013992	-	VPS13C	ENST00000644861.1	15,14,13,12,11,10	0.3928	0.2678	0	Yes	No	No	Yes	No	No
chr15:63532646-63538952	+	CUFF.2299	CUFF.2299	1	0.1473	0	0	No	No	No	No	No	No
chr15:63532646-63563008	+	USP3	ENST00000540797.5	2,3,4,5,6,7	0.5401	0	0	No	No	No	No	No	No
chr15:63538903-63559970	+	CUFF.2301	CUFF.2301	1	0.1964	0	0	Yes	No	No	Yes	Yes	Yes
chr15:63542054-63563008	+	USP3	ENST00000538686.6	2,3,4,5,6,7	0.1964	0	0	No	No	No	Yes	No	No
chr15:63553714-63559970	+	USP3	ENST00000540797.5	3,4,5,6	0.1473	0	0	Yes	No	No	Yes	No	No
chr15:63553714-63563008	+	USP3	ENST00000540797.5	3,4,5,6,7	0	0.2678	0.975	No	No	No	No	No	No
chr15:63696123-63716473	-	HERC1	ENST00000443617.7	27,26,25,24,23,22	0.2946	0	0	Yes	No	No	Yes	No	No
chr15:64180347-64216713	-	CSNK1G1	ENST00000303052.13	11,10,9,8,7,6,5	0.1473	0	0	Yes	No	No	Yes	No	No
chr15:64251511-64300723	-	CSNK1G1	ENST00000303052.13	4,3,2	0.5892	0.1339	0	No	No	No	No	No	No
chr15:64300318-64300723	-	CSNK1G1	ENST00000303052.13	2	0.1964	0	0	No	No	No	No	No	No
chr15:64499292-64500166	+	CUFF.2309	CUFF.2309	1	2.0131	0.8034	1.625	Yes	No	No	Yes	No	No
chr15:64974601-64983593	-	SPG21	ENST00000204566.7	5,4,3,2	0.4419	0.2678	0.325	Yes	No	No	No	No	No
chr15:64980863-64983593	-	SPG21	ENST00000204566.7	3,2	0	0	2.6	No	No	No	No	No	No
chr15:65178933-65180204	-	CLPX	ENST00000300107.7	3,2	0.2946	0.1339	0.65	No	No	No	No	No	No
chr15:65487689-65515791	-	DPP8	ENST00000321147.10	8,7,6,5,4,3,2	0.1473	0	0	Yes	No	No	Yes	No	No
chr15:65605128-65607425	-	INTS14	ENST00000567744.5	3,2	0.1473	0	0	No	No	No	No	No	No
chr15:65715477-65761438	-	DENND4A	ENST00000443035.7	14,13,12,11,10,9,8,7,6,5,4,3,2	0.1473	0	0	No	No	No	No	No	No
chr15:65752378-65761438	-	DENND4A	ENST00000443035.7	4,3,2	0	0.1339	0.975	No	No	No	No	No	No
chr15:66306823-66308844	+	DIS3L	ENST00000319194.9	3,4	0	0	1.3	No	No	No	No	No	No
chr15:66349059-66349437	-	TIPIN	ENST00000261881.9	6,5	0	0.4017	0.975	No	No	No	No	No	No
chr15:66435026-66436892	+	MAP2K1	ENST00000307102.9	2,3	0.0982	0.1339	2.6	Yes	No	No	No	No	No
chr15:66443279-66444707	+	MAP2K1	ENST00000307102.9	4,5	0	0	0.975	No	No	No	Yes	No	No
chr15:67164894-67170604	+	SMAD3	ENST00000327367.9	2,3,4,5	0.1473	0	0	Yes	No	No	Yes	No	No
chr15:67231229-67236820	-	CUFF.2323	CUFF.2323	1	0.1964	0.1339	2.6	Yes	No	No	Yes	No	No
chr15:67231813-67236820	-	AAGAB	ENST00000261880.9	5,4,3,2	3.6825	2.9458	28.6	Yes	No	No	Yes	No	No
chr15:67235978-67236820	-	AAGAB	ENST00000261880.9	4,3,2	0.0982	0	0.975	No	No	No	No	No	No
chr15:67692478-67703408	+	MAP2K5	ENST00000178640.10	14,15,16	0	0	0.975	Yes	No	No	No	No	No
chr15:68141945-68153695	+	PIAS1	ENST00000249636.10	3,4,5,6,7	0.1473	0	0	No	No	No	No	No	No
chr15:68141945-68164804	+	PIAS1	ENST00000249636.10	3,4,5,6,7,8	0.1473	0	0.325	No	No	No	No	No	No
chr15:69210315-69261329	+	GLCE	ENST00000261858.7	2,3,4	0.1473	0.1339	0.325	No	No	No	No	No	No
chr15:69337340-69360131	+	PAQR5	ENST00000395407.6	2,3	0.1473	0.1339	0	No	No	No	Yes	No	No
chr15:69436137-69436722	+	AC027237.1	ENST00000260363.9	13,14	0.1964	0.2678	0.975	Yes	No	No	Yes	No	No
chr15:70980100-71012913	+	LRRC49	ENST00000544974.6	11,12,13,14,15	0.3437	0	0	Yes	No	No	Yes	No	No
chr15:71888003-71905006	-	MYO9A	ENST00000356056.10	27,26,25,24,23,22,21,20	0.2946	0	0	No	No	No	Yes	No	No
chr15:71978170-72010447	-	MYO9A	ENST00000356056.10	12,11,10,9,8,7	0.1473	0	0	No	No	No	Yes	No	No
chr15:71999850-72046634	-	MYO9A	ENST00000356056.10	9,8,7,6,5,4,3,2	0.1473	0	0	Yes	No	No	Yes	No	No
chr15:72007825-72027793	-	MYO9A	ENST00000356056.10	8,7,6,5,4	0.3928	0.1339	0	Yes	No	No	No	No	No
chr15:72032493-72046634	-	MYO9A	ENST00000356056.10	3,2	0.2455	0.1339	0.325	No	No	No	No	No	No
chr15:72045723-72046634	-	MYO9A	ENST00000356056.10	2	0.3437	0.4017	0	No	No	No	No	No	No
chr15:72241388-72242699	-	CUFF.2340	CUFF.2340	1	0.1473	0	0	Yes	No	No	Yes	No	No
chr15:72555270-72561549	+	ARIH1	ENST00000379887.9	4,5,6	0	0.1339	1.95	No	No	No	No	No	No
chr15:72695176-72716850	+	BBS4	ENST00000565160.5	2,3,4,5,6	0	0.1339	0.975	No	No	No	No	No	No
chr15:72760406-72775097	-	ADPGK	ENST00000567941.5	4,3,2	0.491	0	0.65	No	No	No	No	No	No
chr15:72760406-72780322	-	CUFF.2344	CUFF.2344	1	0.0982	0.4017	0	Yes	No	No	No	No	No
chr15:72771782-72775097	-	ADPGK	ENST00000567941.5	3,2	0	0.8034	3.575	Yes	No	No	Yes	No	No
chr15:73570149-73573795	-	NPTN	ENST00000345330.8	6,5	0.1473	0	0	Yes	No	No	No	No	No
chr15:74600500-74601411	+	CUFF.2347	CUFF.2347	1	0.1473	0	0	Yes	No	No	No	No	No
chr15:74671454-74675142	-	EDC3	ENST00000315127.9	3,2	0.9329	1.2051	3.25	Yes	No	No	No	No	No
chr15:74923647-74926887	-	COX5A	ENST00000322347.11	4,3	0.2455	0.5356	2.275	Yes	No	No	No	No	No
chr15:74923647-74929232	-	COX5A	ENST00000322347.11	4,3,2	0.1964	0	0	No	No	No	No	No	No
chr15:74926765-74929232	-	COX5A	ENST00000322347.11	3,2	0.0491	1.2051	8.45	Yes	No	No	Yes	No	No
chr15:75411491-75413045	-	SIN3A	ENST00000394947.7	6,5	0.1964	0	0	No	No	No	Yes	No	No
chr15:75473688-75479914	-	PTPN9	ENST00000618819.4	10,9	0.2946	0	0.325	No	No	No	No	No	No
chr15:75490207-75527261	-	PTPN9	ENST00000618819.4	8,7,6,5,4,3,2	0.1964	0.2678	0	No	No	No	No	No	No
chr15:75575302-75575659	-	CUFF.2356	CUFF.2356	1	0	0.5356	0	Yes	Yes	Yes	No	No	No
chr15:75601137-75621056	-	SNUPN	ENST00000567134.5	9,8,7,6,5,4,3	0.4419	0.1339	0	No	No	No	No	No	No
chr15:75605149-75621056	-	SNUPN	ENST00000567134.5	8,7,6,5,4,3	0.2455	0	0.325	No	No	No	No	No	No
chr15:75859877-75873568	+	UBE2Q2	ENST00000267938.8	3,4,5	0.5892	0	0.325	Yes	No	No	No	No	No
chr15:75876186-75883424	+	UBE2Q2	ENST00000267938.8	6,7,8,9	0	0	1.625	Yes	No	No	Yes	No	No
chr15:75913202-75914205	+	FBXO22	ENST00000453211.6	3,4	0	0	0.975	Yes	No	No	Yes	No	No
chr15:75913202-75917394	+	FBXO22	ENST00000453211.6	3,4,5	0.1964	0.2678	0.325	No	No	No	No	No	No
chr15:76274411-76295737	-	ETFA	ENST00000557943.6	9,8,7,6,5,4,3,2	1.6694	1.4729	3.25	Yes	No	No	No	No	No
chr15:76283756-76292700	-	ETFA	ENST00000557943.6	8,7,6,5,4,3	0	0.4017	0.975	No	No	No	No	No	No
chr15:76283756-76295737	-	ETFA	ENST00000557943.6	8,7,6,5,4,3,2	0.1964	0.4017	1.95	Yes	No	No	No	No	No
chr15:76287845-76292700	-	ETFA	ENST00000557943.6	5,4,3	0	0.4017	3.575	No	No	No	No	No	No
chr15:76292430-76295737	-	ETFA	ENST00000557943.6	4,3,2	0.1964	1.2051	1.625	Yes	No	No	No	No	No
chr15:76753807-76775117	-	SCAPER	ENST00000563290.6	15,14,13,12,11,10,9	0.2946	0	0.975	No	No	No	Yes	No	No
chr15:76841733-76883876	-	SCAPER	ENST00000563290.6	5,4,3,2	0.1473	0	0	No	No	No	Yes	No	No
chr15:77046788-77056255	-	CUFF.2371	CUFF.2371	1	0.1473	0	0	No	No	No	No	No	No
chr15:77052384-77056255	-	TSPAN3	ENST00000267970.8	6,5,4,3,2	0.1473	0	0.65	No	No	No	No	No	No
chr15:77133004-77133750	-	PEAK1	ENST00000560626.6	6	0.2455	0	0	No	No	No	No	No	No
chr15:77252366-77365225	-	PEAK1	ENST00000560626.6	3,2	0.1473	0	0	No	No	No	Yes	No	No
chr15:77283882-77286504	-	PEAK1	ENST00000567337.5	4,3,2	0.2455	0	0	Yes	No	No	No	No	No
chr15:77346541-77365225	-	CUFF.2378	CUFF.2378	1	0	0.1339	1.3	No	No	No	Yes	No	No
chr15:78044899-78054187	-	TBC1D2B	ENST00000300584.7	3,2	0.1473	0.1339	0	Yes	No	No	No	No	No
chr15:78488646-78497311	+	IREB2	ENST00000258886.13	16,17,18,19,20,21	0.1473	0	0	No	No	No	Yes	No	No
chr15:78544189-78545764	+	PSMA4	ENST00000560217.5	5,6,7	0	0	0.975	No	No	No	No	No	No
chr15:78544868-78545764	+	PSMA4	ENST00000560217.5	6,7	0	0.5356	4.55	Yes	No	No	Yes	No	No
chr15:78544868-78546698	+	PSMA4	ENST00000560217.5	6,7,8	0.1473	0	0	Yes	No	No	Yes	No	No
chr15:78593091-78593628	+	CUFF.2384	CUFF.2384	1	0.1473	0.1339	0	No	No	No	Yes	No	No
chr15:78593091-78601387	+	CUFF.2385	CUFF.2385	1	0.1473	0.1339	0	No	No	No	Yes	No	No
chr15:79456097-79469145	+	CUFF.2386	CUFF.2386	1	0.4419	0	0.325	Yes	No	No	Yes	No	No
chr15:80098415-80122800	+	ZFAND6	ENST00000261749.11	2,3,4,5	0.3437	0.5356	0	No	No	No	No	No	No
chr15:80120327-80122800	+	ZFAND6	ENST00000613266.4	3,4,5	1.2766	1.2051	3.9	No	No	No	No	No	No
chr15:80457928-80475223	+	ARNT2	ENST00000303329.9	3,4,5	0.1473	0	0	Yes	No	No	No	No	No
chr15:80978765-80982182	-	CUFF.2390	CUFF.2390	1	0.2946	0	0	No	No	No	No	No	No
chr15:80978930-80982182	-	MESD	ENST00000619987.4	3,2	0.2946	0	0	No	No	No	No	No	No
chr15:82380397-82382879	+	CUFF.2392	CUFF.2392	1	0.1473	0.2678	0	No	No	No	No	No	No
chr15:82382207-82382879	+	CUFF.2393	CUFF.2393	1	0	0.2678	1.625	No	No	No	No	No	No
chr15:82400659-82404751	+	UBE2Q2P2	ENST00000618775.4	2,3	0.1964	0	0	No	No	No	No	No	No
chr15:82842633-82843170	+	CUFF.2395	CUFF.2395	1	0.1473	0	0	No	No	No	No	No	No
chr15:83041727-83056545	-	BTBD1	ENST00000261721.8	4,3,2	0.1473	0	0	No	No	No	Yes	No	No
chr15:83151214-83158041	-	HDGFL3	ENST00000299633.7	5,4,3	0.1473	0	0	No	No	No	No	No	No
chr15:83151214-83164075	-	HDGFL3	ENST00000299633.7	5,4,3,2	0.6383	0.4017	0.325	No	No	No	No	No	No
chr15:84538531-84555070	-	UBE2Q2P1	ENST00000354771.8	7,6,5,4,3	0.7856	0	0	Yes	No	No	Yes	No	No
chr15:84637346-84638477	+	SCAND2P	ENST00000348993.9	2,3	0	0	0.975	Yes	No	No	Yes	No	No
chr15:84680712-84691644	-	SEC11A	ENST00000559729.5	3,2	0.7856	0.1339	1.625	No	No	No	No	No	No
chr15:85064369-85067204	+	PDE8A	ENST00000310298.8	3,4	0	0.4017	1.625	Yes	No	No	Yes	No	No
chr15:85113872-85115487	+	PDE8A	ENST00000310298.8	15,16	0.491	0.4017	3.25	No	No	No	No	No	No
chr15:85113872-85121014	+	PDE8A	ENST00000310298.8	15,16,17,18,19	0.2946	0.2678	0.325	No	No	No	Yes	No	No
chr15:85684740-85710645	+	AKAP13	ENST00000394518.6	16,17,18,19	0.2946	0	0	No	No	No	No	No	No
chr15:88511431-88536381	-	CUFF.2406	CUFF.2406	1	0.1473	0	0	No	No	No	No	No	No
chr15:89113724-89116521	+	ABHD2	ENST00000569411.5	2,3	0.1964	0.4017	3.25	Yes	No	No	Yes	No	No
chr15:89245755-89260843	+	FANCI	ENST00000567996.5	3,4,5,6	0.1473	0.1339	0	No	No	No	No	No	No
chr15:89247628-89260843	+	FANCI	ENST00000300027.12	2,3,4	0.2946	0.6695	1.95	No	No	No	No	No	No
chr15:89247628-89261878	+	FANCI	ENST00000300027.12	2,3,4,5,6	0.1473	0	0	Yes	No	No	Yes	No	No
chr15:89594414-89595611	+	TICRR	ENST00000268138.11	6,7	0.5401	0.2678	1.95	No	No	No	No	No	No
chr15:89871474-89889140	-	AP3S2	ENST00000336418.9	4,3,2	0	0.8034	2.275	No	No	No	No	No	No
chr15:89888520-89889140	-	AP3S2	ENST00000336418.9	3,2	0.1473	1.0712	7.15	No	No	No	No	No	No
chr15:90067109-90068595	+	ZNF710	ENST00000268154.9	2	0.1473	0	0	Yes	No	No	Yes	No	No
chr15:90217438-90219891	+	SEMA4B	ENST00000561085.1	2,3,4	0.2946	0	0	Yes	No	No	Yes	No	No
chr15:90439331-90443478	+	IQGAP1	ENST00000268182.10	6,7,8,9	0	0.5356	0	No	No	No	No	No	No
chr15:90439331-90456315	+	IQGAP1	ENST00000268182.10	6,7,8,9,10,11,12,13,14,15	0.1473	0	0	No	No	No	No	No	No
chr15:90448572-90456315	+	IQGAP1	ENST00000268182.10	10,11,12,13,14,15	0.1473	0	0	No	No	No	No	No	No
chr15:90976675-90981981	-	PRC1	ENST00000394249.8	9,8,7,6,5,4	0.3437	0.1339	0	Yes	No	No	Yes	No	No
chr15:92893106-92917272	+	CUFF.2420	CUFF.2420	1	0.1473	0	0	Yes	No	No	No	No	No
chr15:92924320-92929091	+	AC013394.1	ENST00000630790.1	4,5,6	0.4419	0	0.975	No	No	No	No	No	No
chr15:92924320-92955512	+	CHD2	ENST00000626874.2	3,4,5,6,7,8,9,10,11,12,13,14,15	0.2455	0	0	Yes	No	No	Yes	No	No
chr15:92924320-92956649	+	CHD2	ENST00000626874.2	3,4,5,6,7,8,9,10,11,12,13,14,15,16	0.1964	0	0	No	No	No	No	No	No
chr15:92978233-92985673	+	CHD2	ENST00000626874.2	21,22,23,24,25,26	0.2455	0	0	No	No	No	No	No	No
chr15:92996956-92998621	+	CHD2	ENST00000626874.2	29,30,31	1.0802	0.4017	1.3	No	No	No	Yes	No	No
chr15:92996956-93002317	+	CHD2	ENST00000626874.2	29,30,31,32,33	0.3437	0	0.325	No	No	No	Yes	No	No
chr15:93000511-93014909	+	CHD2	ENST00000626874.2	32,33,34,35,36,37	0.2946	0	0	No	No	No	Yes	No	No
chr15:93051992-93073031	-	RGMA	ENST00000329082.11	3,2	0.1473	0	0	Yes	No	No	Yes	No	No
chr15:98707561-98708107	+	IGF1R	ENST00000649865.1	2	0.9329	0.4017	0	Yes	No	No	No	No	No
chr15:98891324-98899621	+	IGF1R	ENST00000649865.1	3,4,5	0.1473	0	0	No	No	No	No	No	No
chr16:10969160-10982991	+	CLEC16A	ENST00000409790.6	4,5,6,7,8,9,10	0.2455	0.1339	0	No	No	No	No	No	No
chr16:11020192-11024921	+	CLEC16A	ENST00000409790.6	12,13	0.1473	0.2678	3.25	Yes	No	No	Yes	No	No
chr16:11020192-11061022	+	CLEC16A	ENST00000409790.6	12,13,14,15,16,17,18,19	0.3437	1.0712	3.575	Yes	No	No	No	No	No
chr16:11020192-11126146	+	CLEC16A	ENST00000409790.6	12,13,14,15,16,17,18,19,20,21,22	0.2946	0	0.325	Yes	No	No	No	No	No
chr16:11721576-11736233	-	TXNDC11	ENST00000283033.9	5,4,3,2	0.1473	0	0	No	No	No	No	No	No
chr16:11763477-11765685	-	ZC3H7A	ENST00000396516.6	15,14,13	0.2455	0.1339	0	Yes	No	No	Yes	No	No
chr16:11774235-11782388	-	ZC3H7A	ENST00000355758.9	9,8,7,6,5,4,3,2	0.1473	0	0.325	Yes	No	No	Yes	No	No
chr16:11779165-11782388	-	ZC3H7A	ENST00000355758.9	4,3,2	0.1473	0.1339	0.325	Yes	No	No	Yes	No	No
chr16:11846500-11846843	-	RSL1D1	ENST00000571133.6	5,4	0	0.4017	1.3	No	No	No	No	No	No
chr16:11846500-11847806	-	RSL1D1	ENST00000571133.6	5,4,3	0.6383	0.5356	0.325	No	No	No	No	No	No
chr16:11886470-11887750	-	GSPT1	ENST00000434724.7	9,8,7	0.2946	0	0	No	No	No	No	No	No
chr16:1314019-1320517	+	UBE2I	ENST00000355803.8	2,3,4,5,6	0	0.5356	0	Yes	No	No	Yes	No	No
chr16:1366017-1371611	-	CUFF.2443	CUFF.2443	1	0.1964	0	0.65	Yes	No	No	Yes	No	No
chr16:13922030-13947761	+	CUFF.2444	CUFF.2444	1	0.1473	0	0	Yes	No	No	Yes	No	No
chr16:14079289-14140760	+	MRTFB	ENST00000574998.5	2,3,4	0.2946	0	0	Yes	No	No	Yes	No	No
chr16:14234145-14240484	+	MRTFB	ENST00000571589.5	9,10	0	0	0.975	Yes	No	No	Yes	No	No
chr16:14552020-14555709	-	PARN	ENST00000651865.1	20,19,18	0	0.1339	0.975	Yes	No	No	Yes	No	No
chr16:14552020-14593378	-	PARN	ENST00000651865.1	20,19,18,17,16,15,14,13,12,11	0.2455	0	0	Yes	No	No	Yes	No	No
chr16:14593300-14604226	-	PARN	ENST00000651865.1	11,10,9	0	0.2678	1.625	No	No	No	No	No	No
chr16:14627105-14627336	-	PARN	ENST00000437198.7	5,4	0.0491	0.1339	0.975	No	No	No	No	No	No
chr16:14644273-14644609	+	BFAR	ENST00000566520.5	2	0.2946	0	0.65	No	No	No	No	No	No
chr16:1499230-1505601	+	TELO2	ENST00000262319.11	6,7,8,9,10,11,12,13,14,15,16	0.1473	0	0	Yes	No	No	Yes	No	No
chr16:14997752-14998405	+	PDXDC1	ENST00000563679.5	2,3	0.1473	0	0	Yes	No	No	Yes	No	No
chr16:14997752-15006583	+	PDXDC1	ENST00000563679.5	2,3,4,5,6	0.2455	0	0	Yes	No	No	Yes	No	No
chr16:16007815-16014628	+	ABCC1	ENST00000399408.6	2,3,4	0.2946	0	0.325	Yes	No	No	Yes	No	No
chr16:16007815-16016621	+	ABCC1	ENST00000399408.6	2,3,4,5	0.1473	0	0.975	Yes	No	No	Yes	No	No
chr16:16033108-16036603	+	ABCC1	ENST00000399408.6	6,7	0	0	0.975	Yes	No	No	No	No	No
chr16:1625972-1641187	+	CRAMP1	ENST00000397412.7	3,4,5,6	0.2946	0.5356	0	No	No	No	Yes	No	No
chr16:1685438-1699047	+	CUFF.2459	CUFF.2459	1	0.1473	0	0	Yes	No	No	Yes	No	No
chr16:18782780-18788142	-	CUFF.2460	CUFF.2460	1	0.1473	0	0	Yes	No	No	No	No	No
chr16:18797924-18798834	-	AC138811.2	ENST00000567078.2	3,2	0.0491	0.6695	4.55	No	No	No	No	No	No
chr16:18834891-18845651	-	SMG1	ENST00000446231.6	49,48,47,46,45,44,43,42,41,40,39	0.1964	0.2678	0.325	Yes	No	No	Yes	No	No
chr16:18834891-18850467	-	SMG1	ENST00000446231.6	49,48,47,46,45,44,43,42,41,40,39,38,37,36,35,34	0.1964	0	0	Yes	No	No	Yes	No	No
chr16:18835932-18845651	-	SMG1	ENST00000446231.6	48,47,46,45,44,43,42,41,40,39	0.2946	0.1339	0	No	No	No	No	No	No
chr16:18839697-18842454	-	SMG1	ENST00000446231.6	42,41,40	0.1964	0	0.325	Yes	No	No	Yes	No	No
chr16:18841564-18845651	-	SMG1	ENST00000446231.6	41,40,39	0.5892	0.4017	0	Yes	No	No	Yes	No	No
chr16:19705998-19711440	-	CUFF.2472	CUFF.2472	1	0.1473	0.1339	0	Yes	No	No	No	No	No
chr16:19706591-19711440	-	CUFF.2473	CUFF.2473	1	0.6383	0.4017	0.65	No	No	No	No	No	No
chr16:199061-208188	-	LUC7L	ENST00000426094.5	6,5,4	0.1473	0	0	No	No	No	Yes	No	No
chr16:21315310-21317126	+	CUFF.2475	CUFF.2475	1	0.1473	0	0	No	No	No	Yes	Yes	Yes
chr16:21467091-21479578	-	SMG1P3	ENST00000522480.5	11,10,9,8,7,6,5,4	0.1473	0	0	No	No	No	No	No	No
chr16:21617864-21618074	+	METTL9	ENST00000567404.5	3	0.0491	0	0.975	Yes	No	No	Yes	No	No
chr16:21961327-21976243	+	CUFF.2478	CUFF.2478	1	0.2455	0	0.325	No	No	No	No	No	No
chr16:21962459-21976243	+	UQCRC2	ENST00000268379.8	5,6,7,8,9,10,11,12	0	1.0712	1.625	No	No	No	Yes	No	No
chr16:21971524-21976243	+	UQCRC2	ENST00000268379.8	9,10,11,12	0.1473	0.2678	0	No	No	No	No	No	No
chr16:22225653-22225975	+	EEF2K	ENST00000263026.10	2	0.0982	0.1339	2.275	Yes	No	No	No	No	No
chr16:2246094-2246986	-	CUFF.2482	CUFF.2482	1	0.1473	0	1.3	No	No	No	Yes	Yes	No
chr16:2262277-2263287	-	RNPS1	ENST00000397086.6	6,5,4	0.4419	0	0.325	Yes	No	No	Yes	No	No
chr16:2262277-2264331	-	RNPS1	ENST00000397086.6	6,5,4,3	0.2946	0.2678	0	No	No	No	No	No	No
chr16:2262277-2264760	-	RNPS1	ENST00000397086.6	6,5,4,3,2	0.1473	0	0	Yes	No	No	No	No	No
chr16:23102318-23108781	-	CUFF.2486	CUFF.2486	1	0.2455	0	0	No	No	No	Yes	No	No
chr16:23413447-23418827	-	COG7	ENST00000307149.10	10,9,8	0	0.1339	0.975	No	No	No	Yes	No	No
chr16:23559467-23567069	+	UBFD1	ENST00000567212.5	3,4,5,6	0.2946	0	0	Yes	No	No	No	No	No
chr16:23562624-23567069	+	UBFD1	ENST00000567212.5	5,6	0	0	1.3	Yes	No	No	Yes	No	No
chr16:23622968-23638129	-	PALB2	ENST00000568219.5	9,8,7,6,5,4,3,2	0.1473	0	0	No	No	No	No	No	No
chr16:24750725-24758360	+	TNRC6A	ENST00000395799.8	3,4	0.1473	0	0	Yes	No	No	No	No	No
chr16:24750725-24777358	+	TNRC6A	ENST00000395799.8	3,4,5	0.1964	0	0	No	No	No	No	No	No
chr16:24968350-24970580	-	ARHGAP17	ENST00000289968.11	6,5,4	0	0.5356	0	No	No	No	No	No	No
chr16:24977214-24979005	-	ARHGAP17	ENST00000289968.11	3,2	0	0	1.625	Yes	No	No	No	No	No
chr16:2557702-2566453	+	PDPK1	ENST00000441549.7	2,3,4,5,6	0.2455	0.5356	0.975	Yes	No	No	Yes	No	No
chr16:2633738-2642489	-	CUFF.2496	CUFF.2496	1	0.1964	0.2678	0.65	Yes	No	No	Yes	No	No
chr16:27213584-27215008	+	KDM8	ENST00000286096.8	3,4	0.1473	0	0.975	No	No	No	Yes	No	No
chr16:2757471-2760499	+	SRRM2	ENST00000576924.5	3,4,5,6,7,8,9,10	0.1964	0	0	No	No	No	Yes	No	No
chr16:28101457-28101945	-	XPO6	ENST00000565698.5	24,23	0.2946	0	0.65	No	No	No	No	No	No
chr16:28101457-28107677	-	XPO6	ENST00000565698.5	24,23,22,21,20,19	0.1964	0	0	No	No	No	No	No	No
chr16:28146093-28156527	-	XPO6	ENST00000565698.5	10,9,8	0.1964	0.1339	0.65	Yes	No	No	Yes	No	No
chr16:28152658-28156527	-	XPO6	ENST00000565698.5	9,8	0.2455	0	0	Yes	No	No	Yes	No	No
chr16:28166507-28169909	-	XPO6	ENST00000565698.5	7,6	0	0.4017	2.925	Yes	No	No	Yes	No	No
chr16:28487455-28489386	-	AC138894.1	ENST00000635887.1	7,6,5,4	0.0491	0	0.975	Yes	No	No	No	No	No
chr16:28734519-28735582	+	CUFF.2505	CUFF.2505	1	0.2455	0	0	Yes	No	No	Yes	No	No
chr16:28829400-28831072	+	ATXN2L	ENST00000563314.5	7,8,9,10	0.1473	0.1339	0	Yes	No	No	Yes	No	No
chr16:28829515-28829770	+	CUFF.2507	CUFF.2507	1	0.1473	0	0	No	No	No	No	No	No
chr16:304303-314683	-	AXIN1	ENST00000461023.5	4,3,2	0.2455	0	0	Yes	No	No	Yes	No	No
chr16:30704063-30704315	+	SRCAP	ENST00000262518.9	4	0.2455	0.8034	2.6	No	No	No	Yes	No	No
chr16:30728965-30729572	+	SRCAP	ENST00000262518.9	26,27	0.9329	2.1424	4.875	No	No	No	Yes	No	No
chr16:31090774-31091342	-	CUFF.2515	CUFF.2515	1	0.8838	0.4017	1.3	Yes	No	No	Yes	No	No
chr16:31219094-31219519	+	TRIM72	ENST00000613872.1	3,4	0	0	1.3	Yes	Yes	No	Yes	Yes	No
chr16:346147-347106	-	AXIN1	ENST00000262320.8	2	0.2946	0.4017	1.3	Yes	No	No	Yes	No	No
chr16:3506330-3512478	+	AC004224.2	ENST00000574423.2	2,3,4	0	0	0.975	Yes	No	No	No	No	No
chr16:3508288-3520036	+	CLUAP1	ENST00000574592.5	3,4,5,6	0.1473	0	0	No	No	No	Yes	No	No
chr16:3640714-3643036	+	DNASE1	ENST00000570769.5	2,3	0.1473	0	0	Yes	No	No	Yes	No	No
chr16:3736035-3745354	-	CREBBP	ENST00000262367.9	28,27,26,25,24,23,22	0.1473	0	0.65	Yes	No	No	Yes	No	No
chr16:3739577-3745354	-	CREBBP	ENST00000262367.9	25,24,23,22	0.1964	0	0.325	Yes	No	No	Yes	No	No
chr16:3810602-3813121	-	CUFF.2523	CUFF.2523	1	0.1473	0	0	Yes	No	No	Yes	No	No
chr16:38209-43975	-	CUFF.2524	CUFF.2524	1	0	0.1339	1.625	Yes	No	No	Yes	No	No
chr16:3850296-3851009	-	CREBBP	ENST00000262367.9	2	1.3748	1.7407	7.475	Yes	No	No	No	No	No
chr16:3850296-3854850	-	CUFF.2526	CUFF.2526	1	0.1473	0.1339	0	No	No	No	No	No	No
chr16:3979115-3983440	-	ADCY9	ENST00000576936.5	3,2	0	0.1339	1.3	Yes	No	No	No	No	No
chr16:4261778-4262701	-	TFAP4	ENST00000204517.11	4,3,2	0.1473	0	0	Yes	No	No	No	No	No
chr16:4441374-4455780	+	CUFF.2529	CUFF.2529	1	0.1473	0.1339	0	No	No	No	Yes	No	No
chr16:4466152-4469465	-	NMRAL1	ENST00000283429.10	4,3	0.491	0.5356	1.3	No	No	No	No	No	No
chr16:4650364-4657363	+	MGRN1	ENST00000415496.5	2,3,4,5	0.0491	0	1.3	No	No	No	Yes	No	No
chr16:4650364-4665151	+	MGRN1	ENST00000415496.5	2,3,4,5,6,7	0	0	0.975	No	No	No	Yes	No	No
chr16:46674313-46677398	-	VPS35	ENST00000299138.11	10,9,8,7	0.1964	0	0.65	No	No	No	No	No	No
chr16:47109482-47129364	-	NETO2	ENST00000562435.5	7,6,5,4,3	0.1964	0.1339	0	No	No	No	Yes	No	No
chr16:47109482-47132025	-	NETO2	ENST00000562435.5	7,6,5,4,3,2	0.5892	0.4017	1.3	No	No	No	No	No	No
chr16:47109482-47134410	-	CUFF.2536	CUFF.2536	1	0.1473	0	0.325	Yes	No	No	Yes	No	No
chr16:47463881-47515601	+	PHKB	ENST00000566044.5	2,3,4,5,6,7	0.1473	0.1339	0	No	No	No	No	No	No
chr16:47463898-47515601	+	PHKB	ENST00000566037.6	2,3,4,5,6,7	0.1964	0.2678	0.325	No	No	No	No	No	No
chr16:47497398-47515601	+	PHKB	ENST00000566037.6	3,4,5,6,7	1.4239	1.0712	2.6	No	No	No	No	No	No
chr16:47497398-47547548	+	PHKB	ENST00000566044.5	3,4,5,6,7,8	0.7365	0.2678	0.65	No	No	No	No	No	No
chr16:48256609-48277479	+	LONP2	ENST00000285737.8	3,4,5,6,7,8	0.1473	0	0	Yes	No	No	Yes	No	No
chr16:48277337-48303305	+	LONP2	ENST00000285737.8	8,9,10,11	0.0982	0	2.925	No	No	No	Yes	No	No
chr16:48347506-48348290	+	LONP2	ENST00000285737.8	13,14	0.1473	0	1.3	No	No	No	No	No	No
chr16:48548006-48562444	-	AC026470.1	ENST00000262384.4	5,4,3,2	0.1964	0.1339	0.975	No	No	No	No	No	No
chr16:48553538-48562444	-	AC026470.1	ENST00000262384.4	3,2	0.1473	0	0.325	No	No	No	No	No	No
chr16:49730770-49731461	-	CUFF.2546	CUFF.2546	1	0.1473	0	0	Yes	No	No	Yes	No	No
chr16:50786854-50793664	+	CYLD	ENST00000569418.5	12,13,14,15,16	0.1964	0	0	No	No	No	No	No	No
chr16:510659-528029	+	CUFF.2548	CUFF.2548	1	0.5401	0	0	Yes	Yes	No	Yes	Yes	No
chr16:510659-533998	+	CUFF.2549	CUFF.2549	1	1.4239	0	0	Yes	No	No	Yes	No	No
chr16:510659-536142	+	CUFF.2550	CUFF.2550	1	0.1964	0	0	Yes	No	No	Yes	No	No
chr16:53235184-53254605	+	CHD9	ENST00000447540.5	11,12,13,14,15,16,17,18	0.2946	0	0	No	No	No	No	No	No
chr16:53255599-53274302	+	CHD9	ENST00000447540.5	19,20,21,22,23,24	0.2946	0	0	No	No	No	No	No	No
chr16:53267293-53268126	+	CHD9	ENST00000447540.5	21,22	0.2455	0	0	No	No	No	No	No	No
chr16:533945-536142	+	CAPN15	ENST00000219611.7	2,3	0.1964	0	0	Yes	No	No	Yes	No	No
chr16:53873785-53879987	+	FTO	ENST00000636491.1	6,7	0.1473	0.1339	0.975	No	No	No	No	No	No
chr16:53873785-53888951	+	FTO	ENST00000636491.1	6,7,8	0.7365	0.4017	1.3	No	No	No	No	No	No
chr16:53933984-53937294	+	CUFF.2557	CUFF.2557	1	0	0.1339	4.875	No	No	No	No	No	No
chr16:56385918-56389375	-	AMFR	ENST00000290649.10	10,9	0.1964	0.4017	1.3	Yes	No	No	Yes	No	No
chr16:56385918-56414344	-	AMFR	ENST00000290649.10	10,9,8,7,6,5,4,3,2	0.1964	0.1339	1.95	Yes	No	No	Yes	No	No
chr16:56458547-56462634	+	OGFOD1	ENST00000566157.5	3,4	0	0.1339	1.625	No	No	No	No	No	No
chr16:57164000-57173869	-	FAM192A	ENST00000309137.13	6,5,4,3,2	1.4239	0	0	Yes	No	No	No	No	No
chr16:57167092-57173869	-	FAM192A	ENST00000309137.13	5,4,3,2	0.3437	0	0.325	No	No	No	No	No	No
chr16:57521067-57526127	-	CCDC102A	ENST00000258214.3	4,3	0	0.1339	0.975	Yes	Yes	No	Yes	Yes	No
chr16:58114809-58116951	-	CFAP20	ENST00000262498.8	5,4,3,2	0.1473	0	0	Yes	No	No	No	No	No
chr16:58555250-58583182	-	CNOT1	ENST00000317147.10	21,20,19,18,17,16,15,14,13,12,11,10,9	0.1964	0	0	No	No	No	No	No	No
chr16:58560211-58560362	-	CNOT1	ENST00000317147.10	17	0	0	2.925	Yes	No	No	Yes	No	No
chr16:58574608-58583182	-	CNOT1	ENST00000317147.10	16,15,14,13,12,11,10,9	0.1964	0	0	No	No	No	No	No	No
chr16:58574608-58599511	-	CNOT1	ENST00000317147.10	16,15,14,13,12,11,10,9,8,7,6,5,4,3,2	0.2455	0	0	No	No	No	No	No	No
chr16:58582792-58583182	-	CNOT1	ENST00000317147.10	10,9	0.1473	0	0.65	No	No	No	No	No	No
chr16:58675939-58676346	-	SLC38A7	ENST00000570101.5	7,6	0	0.2678	0.975	Yes	No	No	Yes	No	No
chr16:66622061-66636581	-	CMTM4	ENST00000330687.8	4,3,2	0.1473	0.1339	0.325	Yes	No	No	Yes	No	No
chr16:66725827-66729099	-	DYNC1LI2	ENST00000258198.7	12,11,10,9	0	0	0.975	No	No	No	Yes	No	No
chr16:66730111-66732505	-	CUFF.2573	CUFF.2573	1	0.0491	0	0.975	Yes	No	No	Yes	No	No
chr16:66813563-66813846	-	NAE1	ENST00000359087.8	13,12	0	0	0.975	No	No	No	No	No	No
chr16:66813563-66823600	-	NAE1	ENST00000359087.8	13,12,11,10,9,8,7,6,5	0.1473	0	0	No	No	No	No	No	No
chr16:66816580-66821559	-	NAE1	ENST00000359087.8	11,10,9,8,7	0.2455	0	0	No	No	No	No	No	No
chr16:66823226-66823600	-	NAE1	ENST00000359087.8	6,5	0	0	1.3	No	No	No	No	No	No
chr16:66973505-66973666	-	CUFF.2578	CUFF.2578	1	0.1473	0	0	Yes	No	No	Yes	No	No
chr16:67610823-67612121	+	CTCF	ENST00000646076.1	4,5	1.0802	0	0	Yes	No	No	Yes	No	No
chr16:67628369-67629533	+	CTCF	ENST00000646076.1	10,11	0	0	1.625	Yes	No	No	No	No	No
chr16:67685456-67685802	-	GFOD2	ENST00000268797.12	2	0.1964	0	0	Yes	No	No	Yes	No	No
chr16:68121986-68123121	+	NFATC3	ENST00000553077.5	2	2.1113	1.4729	21.775	Yes	No	No	Yes	No	No
chr16:68121986-68126610	+	NFATC3	ENST00000553077.5	2,3	3.9771	6.8289	19.825	No	No	No	Yes	No	No
chr16:68121986-68191775	+	NFATC3	ENST00000569766.5	2,3,4,5,6,7,8,9	0.1473	0	0	No	No	No	Yes	No	No
chr16:68157868-68167015	+	NFATC3	ENST00000553077.5	4,5	0.1964	0	0.325	No	No	No	No	No	No
chr16:68157868-68183366	+	NFATC3	ENST00000553077.5	4,5,6,7,8	0.1473	0	0	No	No	No	No	No	No
chr16:68190767-68191775	+	NFATC3	ENST00000569766.5	9	0.2946	0	0	No	No	No	No	No	No
chr16:68266592-68266721	+	SLC7A6	ENST00000618043.4	2	0.3928	0.2678	3.25	Yes	No	No	Yes	No	No
chr16:68266592-68275249	+	SLC7A6	ENST00000618043.4	2,3	0.4419	0.9373	2.925	Yes	No	No	Yes	No	No
chr16:68266592-68297476	+	SLC7A6	ENST00000648130.1	2,3,4,5,6,7,8,9,10,11,12,13	0.3928	0	0	Yes	No	No	Yes	No	No
chr16:68274690-68287871	+	SLC7A6	ENST00000618043.4	3,4	0	0	0.975	Yes	No	No	Yes	No	No
chr16:68859883-68880630	+	TANGO6	ENST00000261778.2	2,3,4,5,6,7	0.2455	0	1.3	Yes	No	No	No	No	No
chr16:69155870-69167185	+	UTP4	ENST00000562237.5	11,12,13,14,15,16	0.1473	0	1.3	No	No	No	No	No	No
chr16:69284047-69284244	+	SNTB2	ENST00000336278.8	5	0.0491	0.8034	4.225	No	No	No	Yes	No	No
chr16:69370482-69372355	-	TERF2	ENST00000254942.8	5,4	0.3437	1.339	5.2	Yes	No	No	Yes	No	No
chr16:69447149-69448144	+	CYB5B	ENST00000512062.5	2,3	0	0	1.95	Yes	No	No	Yes	No	No
chr16:69695135-69695379	+	NFAT5	ENST00000426654.6	15	0.1473	0.1339	0.975	Yes	No	No	Yes	No	No
chr16:69840125-69871931	+	WWP2	ENST00000359154.6	5,6,7	0.1473	0	0	Yes	No	No	No	No	No
chr16:70042350-70043003	-	AC009022.1	ENST00000531894.5	3,2	0.1473	0	0	Yes	No	No	Yes	No	No
chr16:70213660-70222480	-	CUFF.2600	CUFF.2600	1	0.3928	0.2678	1.3	Yes	No	No	Yes	No	No
chr16:70258979-70262524	-	AARS	ENST00000261772.12	14,13,12	0.1964	0.5356	1.625	No	No	No	Yes	No	No
chr16:70261043-70262524	-	AARS	ENST00000261772.12	13,12	0.1964	0.1339	0.65	No	No	No	Yes	No	No
chr16:70261043-70267809	-	AARS	ENST00000261772.12	13,12,11,10,9	0.1964	0	1.625	No	No	No	No	No	No
chr16:70261043-70268379	-	AARS	ENST00000261772.12	13,12,11,10,9,8	0.3928	0	0	No	No	No	Yes	No	No
chr16:70265537-70267791	-	CUFF.2605	CUFF.2605	1	0.1473	0	0	No	No	No	No	No	No
chr16:70468848-70471352	+	FCSK	ENST00000571514.5	2,3,4,5	0.1964	0	0	Yes	Yes	No	No	No	No
chr16:70532478-70544533	+	SF3B3	ENST00000302516.10	5,6,7,8,9,10	0	0	1.3	Yes	No	No	No	No	No
chr16:70541668-70544533	+	SF3B3	ENST00000302516.10	9,10	0	0	0.975	Yes	No	No	Yes	No	No
chr16:70565064-70567536	+	SF3B3	ENST00000302516.10	19,20,21	0.1964	0	0.975	Yes	No	No	Yes	No	No
chr16:70567410-70570149	+	SF3B3	ENST00000302516.10	21,22,23,24	0.2946	0	0	Yes	No	No	Yes	No	No
chr16:71678754-71681905	-	PHLPP2	ENST00000568954.5	8,7,6	0.0982	0.2678	0.975	No	No	No	No	No	No
chr16:71702597-71714801	-	PHLPP2	ENST00000568954.5	3,2	0.1964	0	0	No	No	No	No	No	No
chr16:71714511-71714801	-	PHLPP2	ENST00000568954.5	2	0.1964	0	0	No	No	No	No	No	No
chr16:71738941-71739341	-	AP1G1	ENST00000299980.8	21,20	0.1473	0	0	Yes	No	No	No	No	No
chr16:71765488-71769699	-	AP1G1	ENST00000299980.8	7,6	0	0	1.95	Yes	No	No	No	No	No
chr16:72088986-72090786	-	TXNL4B	ENST00000562153.5	3,2	0.1964	0.1339	0	No	No	No	No	No	No
chr16:72745404-72747182	+	AC004943.2	ENST00000563328.4	2,3	0	0	0.975	No	No	No	No	No	No
chr16:72811576-72812038	-	ZFHX3	ENST00000268489.10	7,6	0.1473	0.2678	0.325	No	No	No	No	No	No
chr16:74626342-74637970	-	RFWD3	ENST00000361070.9	12,11,10,9,8,7	0.1964	0	0	No	No	No	No	No	No
chr16:74632522-74636577	-	RFWD3	ENST00000361070.9	9,8	0.0982	0	0.975	No	No	No	Yes	No	No
chr16:74636345-74637970	-	RFWD3	ENST00000361070.9	8,7	0.1964	0.1339	0	Yes	No	No	Yes	No	No
chr16:74644361-74652122	-	RFWD3	ENST00000361070.9	6,5,4,3	0.1473	0.1339	0	No	No	No	Yes	No	No
chr16:74651919-74661451	-	RFWD3	ENST00000361070.9	3,2	0	0	0.975	No	No	No	Yes	No	No
chr16:74885652-74904100	-	WDR59	ENST00000262144.11	25,24,23,22,21,20,19,18	0.1473	0	0	Yes	No	No	Yes	No	No
chr16:74915869-74956610	-	WDR59	ENST00000262144.11	13,12,11,10,9,8,7,6,5,4,3	0.1964	0	0	Yes	No	No	No	No	No
chr16:75391379-75414695	-	CUFF.2626	CUFF.2626	1	0.1964	0	0	Yes	No	No	Yes	No	No
chr16:75411824-75414695	-	CFDP1	ENST00000283882.4	4,3,2	0.1964	0	0	Yes	No	No	Yes	No	No
chr16:80684537-80685129	-	CDYL2	ENST00000570137.7	2	0	0.4017	0.65	Yes	Yes	No	No	No	No
chr16:81351582-81377702	+	CUFF.2629	CUFF.2629	1	0.491	0.4017	0.65	No	No	No	No	No	No
chr16:84733434-84745673	+	USP10	ENST00000219473.11	2,3,4	0.1964	0	0	Yes	No	No	Yes	No	No
chr16:84740308-84745673	+	USP10	ENST00000219473.11	3,4	2.5041	1.4729	2.275	Yes	No	No	Yes	No	No
chr16:85633913-85634132	+	GSE1	ENST00000253458.12	2	0.2455	0	0	No	No	No	Yes	Yes	No
chr16:87417459-87418901	-	ZCCHC14	ENST00000268616.9	8,7	0	0	1.625	No	No	No	Yes	No	No
chr16:87644257-87645035	+	JPH3	ENST00000537256.5	2	0.1473	0	0	Yes	Yes	No	Yes	No	No
chr16:87726764-87730644	-	KLHDC4	ENST00000567298.5	7,6	0	0	0.975	No	No	No	Yes	No	No
chr16:87748672-87762040	-	KLHDC4	ENST00000567298.5	5,4,3,2	0.3437	0.1339	4.875	Yes	No	No	Yes	No	No
chr16:87755193-87762040	-	KLHDC4	ENST00000567298.5	4,3,2	0.1964	0	0	Yes	No	No	No	No	No
chr16:879569-954666	-	LMF1	ENST00000262301.15	6,5,4,3,2	0.1473	0	0	No	No	No	Yes	No	No
chr16:87975047-87984259	+	BANP	ENST00000439677.5	2,3,4	0.6383	1.2051	1.3	Yes	No	No	No	No	No
chr16:88018427-88027650	+	BANP	ENST00000286122.11	7,8	0.1473	0	0	Yes	Yes	No	Yes	Yes	No
chr16:88027482-88038011	+	BANP	ENST00000286122.11	8,9,10,11	0.9329	2.4102	4.225	Yes	No	No	No	No	No
chr16:88598177-88609051	+	ZC3H18	ENST00000301011.9	4,5,6,7	0.1964	0.1339	0	Yes	No	No	Yes	No	No
chr16:88608933-88611536	+	ZC3H18	ENST00000301011.9	7,8	0.1473	0	0	Yes	No	No	Yes	No	No
chr16:89098590-89102759	+	ACSF3	ENST00000317447.8	2,3,4	0.491	0.1339	0	Yes	No	No	Yes	No	No
chr16:8915253-8917156	-	USP7	ENST00000344836.9	10,9,8,7	0.3928	0.1339	0	No	No	No	No	No	No
chr16:8920358-8930397	-	USP7	ENST00000344836.9	5,4,3,2	0.2946	0.4017	3.25	No	No	No	No	No	No
chr16:8929368-8930397	-	USP7	ENST00000565455.5	3,2	0	0	1.3	No	No	No	No	No	No
chr16:89305205-89317075	-	ANKRD11	ENST00000330736.10	4,3	0.3928	0	0	No	No	No	No	No	No
chr16:89305205-89317078	-	ANKRD11	ENST00000378330.7	5,4	0.3437	0	0	No	No	No	No	No	No
chr16:89418283-89422305	-	CUFF.2649	CUFF.2649	1	0.0491	0.5356	1.3	No	No	No	No	No	No
chr16:89418283-89427069	-	CUFF.2650	CUFF.2650	1	0.1964	0.4017	0	No	No	No	No	No	No
chr16:89510489-89513037	+	SPG7	ENST00000647079.1	2,3	0	0.4017	1.625	Yes	No	No	Yes	No	No
chr16:89758576-89762022	-	FANCA	ENST00000389301.8	30,29	0	0	2.925	No	No	No	Yes	No	No
chr16:89895037-89900794	+	TCF25	ENST00000640279.1	8,9,10,11,12	0.1964	1.2051	2.925	Yes	No	No	Yes	No	No
chr16:89978809-89981923	+	AFG3L1P	ENST00000436447.5	3,4,5	0.1964	0.1339	0	Yes	No	No	Yes	No	No
chr16:910930-954666	-	LMF1	ENST00000262301.15	4,3,2	0.0491	0.5356	0.325	No	No	No	Yes	No	No
chr16:954356-954666	-	LMF1	ENST00000262301.15	2	0.2946	0.9373	6.5	No	No	No	Yes	No	No
chr17:12054888-12081530	+	MAP2K4	ENST00000415385.7	3,4	0.3437	0.5356	1.625	No	No	No	No	No	No
chr17:12054888-12095694	+	MAP2K4	ENST00000415385.7	3,4,5	1.3257	0.2678	0.975	No	No	No	Yes	No	No
chr17:12054888-12113360	+	MAP2K4	ENST00000415385.7	3,4,5,6,7,8	0.8838	0.4017	0.975	No	No	No	No	No	No
chr17:12081355-12095694	+	MAP2K4	ENST00000415385.7	4,5	0.6874	0.8034	0	Yes	No	No	Yes	No	No
chr17:12081355-12113360	+	MAP2K4	ENST00000415385.7	4,5,6,7,8	0.8347	0.1339	0	Yes	No	No	No	No	No
chr17:12095574-12095694	+	MAP2K4	ENST00000582183.5	2	0.1473	0	0	No	No	No	Yes	No	No
chr17:12095574-12113360	+	MAP2K4	ENST00000415385.7	5,6,7,8	0.3928	0.5356	0.65	No	No	No	No	No	No
chr17:1354210-1362008	-	YWHAE	ENST00000264335.13	5,4,3	0.1964	0.2678	0	No	No	No	No	No	No
chr17:1354210-1365058	-	YWHAE	ENST00000264335.13	5,4,3,2	0.3928	0	0	No	No	No	No	No	No
chr17:1361091-1362008	-	YWHAE	ENST00000264335.13	4,3	0.2455	0.6695	0.975	Yes	No	No	Yes	No	No
chr17:1480526-1480885	-	MYO1C	ENST00000648446.1	7,6	0	0.4017	0.65	Yes	No	No	Yes	No	No
chr17:1534098-1558559	-	PITPNA	ENST00000313486.11	10,9,8,7,6,5,4,3,2	0.6383	0	1.625	No	No	No	Yes	No	No
chr17:15540432-15547148	-	TVP23C-CDRT4	ENST00000557349.5	5,4,3	0.0982	0.4017	0.325	No	No	No	Yes	No	No
chr17:15658801-15683157	-	TRIM16	ENST00000584142.5	5,4,3,2	0.0982	0.4017	1.3	Yes	No	No	Yes	No	No
chr17:15716058-15717313	+	AC005324.4	ENST00000412988.6	5	0.3437	0	0	No	No	No	No	No	No
chr17:16001914-16006568	+	TTC19	ENST00000475723.5	3,4,5,6,7	0.1964	0	0	No	No	No	No	No	No
chr17:16071408-16073569	-	NCOR1	ENST00000268712.8	30,29,28	0.1964	0.2678	0	No	No	No	Yes	No	No
chr17:16139007-16143696	-	NCOR1	ENST00000268712.8	12,11	0	0.1339	0.975	No	No	No	Yes	No	No
chr17:16139007-16146548	-	NCOR1	ENST00000268712.8	12,11,10	0.1473	0	0	No	No	No	No	No	No
chr17:16149450-16165161	-	NCOR1	ENST00000268712.8	9,8,7,6,5	0.1964	0	0	No	No	No	Yes	No	No
chr17:16325799-16326905	+	CUFF.2677	CUFF.2677	1	0.1964	0	0	No	No	No	No	No	No
chr17:16344596-16350029	-	CENPV	ENST00000476243.5	4,3,2	0.1964	0	0	No	No	No	Yes	No	No
chr17:1678517-1681054	-	PRPF8	ENST00000304992.11	13,12,11,10,9,8,7	0.1473	0	0	No	No	No	No	No	No
chr17:17075709-17078076	+	MPRIP	ENST00000577514.5	3,4	0.0491	0.5356	2.925	Yes	No	No	Yes	No	No
chr17:17254858-17264981	-	COPS3	ENST00000268717.10	9,8,7,6	0.1964	0	0	No	No	No	No	No	No
chr17:17879626-17907531	-	TOM1L2	ENST00000581396.5	6,5,4,3,2	0.1964	0.1339	1.3	No	No	No	Yes	No	No
chr17:18206814-18208375	+	CUFF.2686	CUFF.2686	1	0.3928	0.2678	1.3	Yes	No	No	Yes	No	No
chr17:18330554-18348440	-	SHMT1	ENST00000316694.8	10,9,8,7,6,5,4	0.3437	0	0.325	Yes	No	No	Yes	No	No
chr17:18340042-18340813	-	SHMT1	ENST00000352886.10	6,5	0.1473	0.2678	0	Yes	No	No	Yes	No	No
chr17:1842802-1844686	+	RPA1	ENST00000571058.5	2,3,4	0	1.339	2.6	Yes	No	No	Yes	No	No
chr17:1842802-1853189	+	RPA1	ENST00000571058.5	2,3,4,5	0	0.6695	1.95	Yes	No	No	Yes	No	No
chr17:18704618-18705164	+	TRIM16L	ENST00000581904.6	4,5	0	0.9373	2.925	Yes	No	No	Yes	No	No
chr17:18865468-18865952	+	PRPSAP2	ENST00000573432.5	2,3	0	0.6695	0.975	No	No	No	No	No	No
chr17:18865468-18882683	+	PRPSAP2	ENST00000610773.4	2,3,4,5,6	0.4419	0	0	No	No	No	No	No	No
chr17:18865468-18889877	+	PRPSAP2	ENST00000610773.4	2,3,4,5,6,7	0.3437	0	0	Yes	No	No	Yes	No	No
chr17:18865468-18911251	+	PRPSAP2	ENST00000610773.4	2,3,4,5,6,7,8	0.1964	0	0	Yes	No	No	Yes	No	No
chr17:18867281-18877870	+	PRPSAP2	ENST00000441887.5	4,5,6	0	0	0.975	Yes	No	No	Yes	No	No
chr17:19188073-19190198	-	CUFF.2702	CUFF.2702	1	0	1.8746	0	No	No	No	No	No	No
chr17:19281954-19283714	+	EPN2	ENST00000314728.9	2,3	0.1473	0	0	Yes	No	No	Yes	No	No
chr17:19309884-19329647	+	EPN2	ENST00000314728.9	5,6,7,8,9	0.1473	0.4017	0.325	No	No	No	No	No	No
chr17:19542392-19551468	+	SLC47A1	ENST00000584348.5	2,3,4,5,6	0	0.4017	0	Yes	No	No	Yes	No	No
chr17:19571477-19572861	+	SLC47A1	ENST00000270570.8	15,16	0	0	0.975	No	No	No	No	No	No
chr17:19838500-19843222	-	ULK2	ENST00000361658.6	10,9,8	0	0.1339	0.975	No	No	No	No	No	No
chr17:19909180-19909978	-	AKAP10	ENST00000225737.11	14,13	0	0	4.225	Yes	No	No	No	No	No
chr17:19931804-19931978	-	AKAP10	ENST00000225737.11	10	0	0	0.975	No	No	No	No	No	No
chr17:19958013-19958571	-	AKAP10	ENST00000225737.11	4	0.3437	0.4017	1.3	No	No	No	Yes	No	No
chr17:20204332-20205912	+	SPECC1	ENST00000395527.8	4	4.9591	1.7407	3.9	Yes	No	No	Yes	No	No
chr17:20245925-20260294	+	SPECC1	ENST00000395527.8	8,9,10,11,12	0.1473	0.2678	4.55	No	No	No	No	No	No
chr17:20253504-20260294	+	SPECC1	ENST00000395527.8	10,11,12	0.0491	0.1339	0.975	Yes	No	No	No	No	No
chr17:21006895-21007996	-	USP22	ENST00000261497.9	10,9	0	0.8034	2.925	Yes	No	No	Yes	No	No
chr17:21017941-21021226	-	USP22	ENST00000261497.9	5,4,3	0.0491	0	1.3	Yes	No	No	Yes	No	No
chr17:21017941-21028674	-	USP22	ENST00000261497.9	5,4,3,2	0.5892	0	0.975	Yes	No	No	Yes	No	No
chr17:2414394-2420904	-	CUFF.2719	CUFF.2719	1	0.1473	0	0	Yes	No	No	Yes	No	No
chr17:2665371-2676606	+	PAFAH1B1	ENST00000397195.10	3,4,5,6,7,8,9	0.1473	0	0	No	No	No	No	No	No
chr17:27303366-27304911	+	WSB1	ENST00000467843.6	3,4	0.1473	0	0	No	No	No	No	No	No
chr17:27303366-27309272	+	WSB1	ENST00000467843.6	3,4,5,6	0.5401	0.2678	0	No	No	No	No	No	No
chr17:28591697-28593066	-	SPAG5	ENST00000321765.10	4,3	0.3928	0.2678	0	No	No	No	No	No	No
chr17:28921687-28924302	-	PHF12	ENST00000332830.9	5,4	0.1964	0.2678	0	Yes	No	No	Yes	No	No
chr17:28921687-28927063	-	PHF12	ENST00000332830.9	5,4,3	0.5401	0.1339	0	Yes	No	No	No	No	No
chr17:29285991-29287716	-	NUFIP2	ENST00000225388.9	2	0.6383	0	0.65	Yes	No	No	No	No	No
chr17:29451454-29451680	+	TAOK1	ENST00000583121.5	3	0	0	1.625	No	No	No	No	No	No
chr17:29648143-29650800	-	SSH2	ENST00000269033.7	13,12	0.1964	0	0.65	Yes	No	No	No	No	No
chr17:29676819-29677741	-	SSH2	ENST00000269033.7	7,6	0.0491	0	1.95	No	No	No	Yes	No	No
chr17:29684562-29703062	-	SSH2	ENST00000269033.7	5,4,3	0	0.4017	0.325	No	No	No	No	No	No
chr17:30449552-30451846	+	CPD	ENST00000225719.9	13,14	0.1473	0	0.65	No	No	No	Yes	No	No
chr17:30481142-30484770	+	GOSR1	ENST00000225724.9	2,3,4	0.1473	0.1339	0.65	No	No	No	Yes	No	No
chr17:30607551-30610942	+	AC005562.1	ENST00000398849.6	3,4,5	0	0.4017	0	Yes	No	No	No	No	No
chr17:30803900-30804108	-	CRLF3	ENST00000324238.7	2	0	0	0.975	No	No	No	No	No	No
chr17:30856954-30869646	+	ATAD5	ENST00000321990.5	8,9,10,11,12,13,14	0.1473	0	0	No	No	No	No	No	No
chr17:31155982-31163376	+	NF1	ENST00000487476.5	2,3,4	0.1964	0.1339	0	Yes	No	No	Yes	No	No
chr17:31155982-31169997	+	NF1	ENST00000487476.5	2,3,4,5	0.5892	0.1339	1.625	Yes	No	No	Yes	No	No
chr17:31155982-31182665	+	NF1	ENST00000487476.5	2,3,4,5,6,7,8	0.1964	0	0	Yes	No	No	Yes	No	No
chr17:31163185-31182665	+	NF1	ENST00000487476.5	4,5,6,7,8	0.2946	0	0	No	No	No	No	No	No
chr17:31852115-31853030	-	CUFF.2743	CUFF.2743	1	0.1473	0	0	No	No	No	No	No	No
chr17:31982998-31988497	+	SUZ12	ENST00000322652.10	9,10	0.0491	0.4017	0.65	Yes	No	No	Yes	No	No
chr17:31988319-31988497	+	SUZ12	ENST00000322652.10	10	0	0.4017	2.275	Yes	No	No	Yes	No	No
chr17:31999798-32000524	+	CUFF.2746	CUFF.2746	1	0.1473	0	0	No	No	No	No	No	No
chr17:32182756-32183272	+	RHOT1	ENST00000333942.10	7,8	0	0	1.625	Yes	No	No	Yes	No	No
chr17:32284658-32305441	+	RHBDL3	ENST00000269051.9	3,4,5,6,7	0	0	0.975	No	No	No	No	No	No
chr17:32362913-32368014	+	ZNF207	ENST00000394670.8	7,8,9,10	0.2455	0.2678	0.65	Yes	No	No	Yes	No	No
chr17:32446944-32480631	+	PSMD11	ENST00000649012.1	2,3,4,5,6,7,8,9,10,11,12,13	0.0491	0.5356	0.975	Yes	No	No	Yes	No	No
chr17:34983001-34986131	+	LIG3	ENST00000378526.8	2,3	0.1473	0.1339	0.65	Yes	No	No	Yes	No	No
chr17:35594007-35608387	+	AP2B1	ENST00000616784.4	2,3,4,5	0.2946	0	0	No	No	No	No	No	No
chr17:36509061-36511455	-	MYO19	ENST00000614623.4	14,13,12	0	0.1339	1.3	Yes	No	No	Yes	No	No
chr17:36554819-36567776	+	GGNBP2	ENST00000617860.4	3,4,5,6	0.3437	0.1339	1.3	Yes	No	No	No	No	No
chr17:36952885-36953907	+	AATF	ENST00000619387.5	3,4	0.5401	0.2678	0	Yes	No	No	Yes	No	No
chr17:37246825-37253036	-	ACACA	ENST00000616317.5	19,18,17,16,15	0.2946	0	0	No	No	No	Yes	No	No
chr17:37248010-37253036	-	ACACA	ENST00000616317.5	18,17,16,15	0.2946	0	0	No	No	No	Yes	No	No
chr17:37283266-37289528	-	ACACA	ENST00000617649.4	4,3,2	0.491	0.1339	0	Yes	No	No	Yes	No	No
chr17:37440504-37440662	+	TADA2A	ENST00000615182.5	6	0	0.6695	2.275	Yes	No	No	Yes	No	No
chr17:37440504-37462121	+	TADA2A	ENST00000615182.5	6,7,8,9,10	0.1473	0	0	Yes	No	No	Yes	No	No
chr17:38361710-38368050	+	SOCS7	ENST00000612932.6	2,3,4,5,6	0.0491	0.6695	0.975	No	No	No	No	No	No
chr17:38361710-38377842	+	SOCS7	ENST00000612932.6	2,3,4,5,6,7	0.2946	0	0.325	No	No	No	No	No	No
chr17:38777686-38786920	-	PIP4K2B	ENST00000619039.4	7,6,5,4,3,2	0.1473	0.1339	0	No	No	No	No	No	No
chr17:39423326-39440677	-	MED1	ENST00000300651.11	13,12,11,10,9,8,7,6,5,4	0.1473	0	0	Yes	No	No	No	No	No
chr17:39424626-39427790	-	MED1	ENST00000300651.11	11,10	0	0	2.6	Yes	No	No	Yes	No	No
chr17:39490556-39492890	+	CDK12	ENST00000447079.5	3,4	0.1964	0	0.325	Yes	No	No	Yes	No	No
chr17:39490556-39511630	+	CDK12	ENST00000447079.5	3,4,5,6,7,8	0.2455	0	0	No	No	No	No	No	No
chr17:39544248-39566892	+	CUFF.2770	CUFF.2770	1	0.2455	0	0	Yes	No	No	Yes	No	No
chr17:39708320-39710481	+	ERBB2	ENST00000584601.5	7,8,9,10,11	0.6383	0.4017	0.65	No	No	No	Yes	No	No
chr17:39724725-39725853	+	ERBB2	ENST00000584601.5	24,25,26,27	0.1964	0	0.975	No	No	No	Yes	No	No
chr17:40126182-40126406	+	MSL1	ENST00000398532.8	2	0	0.4017	0	No	No	No	No	No	No
chr17:40391505-40392737	-	TOP2A	ENST00000423485.6	33,32,31,30	0.1964	0	0	No	No	No	No	No	No
chr17:40406383-40406942	-	TOP2A	ENST00000423485.6	16,15,14	0.5401	0.2678	0.975	No	No	No	No	No	No
chr17:4051970-4058155	-	ZZEF1	ENST00000381638.7	35,34,33,32	0	0	0.975	No	No	No	No	No	No
chr17:4066446-4072756	-	ZZEF1	ENST00000381638.7	28,27,26,25	0	0	1.3	No	No	No	Yes	No	No
chr17:4081375-4082507	-	ZZEF1	ENST00000574474.1	18,17	0	0.1339	0.975	No	No	No	Yes	No	No
chr17:4081375-4086655	-	ZZEF1	ENST00000381638.7	18,17,16,15	0.2455	0	0	No	No	No	No	No	No
chr17:4085669-4086655	-	ZZEF1	ENST00000381638.7	16,15	0.1964	0	0	Yes	No	No	Yes	No	No
chr17:4112608-4117166	-	ZZEF1	ENST00000381638.7	5,4,3	0.1473	0	0	Yes	No	No	Yes	No	No
chr17:41828789-41830890	-	NT5C3B	ENST00000517701.5	3,2	0.1964	0.4017	0.325	No	No	No	No	No	No
chr17:41853662-41855321	-	CUFF.2784	CUFF.2784	1	0.2455	0.1339	0	Yes	No	No	No	No	No
chr17:41878102-41886308	-	ACLY	ENST00000590151.5	22,21,20,19,18	0.1964	0	0	No	No	No	No	No	No
chr17:41910221-41913896	-	ACLY	ENST00000352035.7	4,3,2	0.1964	0	0	Yes	No	No	Yes	No	No
chr17:4194977-4217118	-	ANKFY1	ENST00000341657.9	10,9,8,7,6,5,4	0.1964	0	0	Yes	No	No	Yes	No	No
chr17:4206320-4209947	-	ANKFY1	ENST00000341657.9	7,6,5	0.2946	0	0.65	No	No	No	No	No	No
chr17:42119244-42120119	-	KAT2A	ENST00000225916.10	6,5,4	0.1473	0	0	Yes	No	No	Yes	No	No
chr17:42345558-42348520	-	STAT3	ENST00000585517.5	4,3,2	0.1473	0	0.65	Yes	No	No	Yes	No	No
chr17:42480666-42494473	+	ATP6V0A1	ENST00000393829.6	8,9,10,11,12	0.3437	0.2678	0.65	Yes	No	No	No	No	No
chr17:42498923-42501304	+	ATP6V0A1	ENST00000393829.6	15,16,17	0.8347	0.1339	1.3	No	No	No	No	No	No
chr17:42500706-42501304	+	ATP6V0A1	ENST00000393829.6	16,17	0	0.4017	1.625	No	No	No	No	No	No
chr17:42703739-42708083	-	EZH1	ENST00000428826.7	19,18,17,16,15	0.2946	0	0.325	Yes	No	No	Yes	No	No
chr17:42703739-42730918	-	EZH1	ENST00000428826.7	19,18,17,16,15,14,13,12,11,10,9,8,7,6,5,4,3,2	0.3437	0	0	Yes	No	No	Yes	No	No
chr17:42727634-42730918	-	EZH1	ENST00000428826.7	4,3,2	0.2455	0	0	Yes	No	No	Yes	No	No
chr17:42779076-42779405	-	CUFF.2798	CUFF.2798	1	0.1964	0	0	No	No	No	Yes	No	No
chr17:4282797-4296814	-	UBE2G1	ENST00000396981.6	5,4,3	1.0311	0	3.9	No	No	No	No	No	No
chr17:4282797-4307123	-	UBE2G1	ENST00000396981.6	5,4,3,2	0.8838	0	1.625	No	No	No	Yes	No	No
chr17:42837648-42839380	+	PSME3	ENST00000545225.5	7,8,9,10,11,12	0	0.4017	1.625	Yes	No	No	No	No	No
chr17:42838730-42839380	+	PSME3	ENST00000545225.5	9,10,11,12	0.3437	0.4017	2.275	No	No	No	No	No	No
chr17:43498861-43500103	+	DHX8	ENST00000650571.1	10,11	0.0491	0	1.3	No	No	No	No	No	No
chr17:43498861-43504825	+	DHX8	ENST00000650571.1	10,11,12	0.0982	0	1.3	No	No	No	No	No	No
chr17:43521368-43522226	+	DHX8	ENST00000650571.1	21,22	0.0982	0.4017	0.975	Yes	No	No	No	No	No
chr17:44084554-44087696	-	HDAC5	ENST00000225983.10	16,15,14,13	0.1964	0	0	Yes	No	No	Yes	No	No
chr17:44150668-44165956	+	CUFF.2807	CUFF.2807	1	0.1964	0	0	Yes	Yes	Yes	Yes	Yes	Yes
chr17:44154555-44155411	+	C17orf53	ENST00000585683.5	6,7,8	0.2946	0.1339	0.325	Yes	No	No	No	No	No
chr17:44154555-44157941	+	C17orf53	ENST00000585683.5	6,7,8,9	0.1473	0	0	Yes	No	No	No	No	No
chr17:44215653-44218296	-	UBTF	ENST00000343638.9	5,4,3,2	0.1964	0	0	Yes	No	No	Yes	No	No
chr17:44424348-44464544	-	GPATCH8	ENST00000591680.6	6,5,4,3	0.1964	0	0	No	No	No	No	No	No
chr17:44464471-44474903	-	GPATCH8	ENST00000591680.6	3,2	0	0	0.975	No	No	No	No	No	No
chr17:45081643-45103121	+	NMT1	ENST00000592782.5	3,4,5,6,7,8,9,10	0.1473	0	0	No	No	No	Yes	No	No
chr17:45086507-45086652	+	NMT1	ENST00000592782.5	4	0	0.2678	1.3	Yes	No	No	Yes	No	No
chr17:45475099-45475726	-	PLEKHM1	ENST00000430334.8	4	0.1964	1.6068	2.6	Yes	No	No	Yes	No	No
chr17:45513184-45519518	-	CUFF.2819	CUFF.2819	1	0.1473	0	0	No	No	No	No	No	No
chr17:46050532-46094701	-	KANSL1	ENST00000432791.6	7,6,5,4,3	0.2455	0	1.3	No	No	No	Yes	No	No
chr17:46066536-46094701	-	KANSL1	ENST00000432791.6	6,5,4,3	0.5401	0.8034	3.25	Yes	No	No	Yes	No	No
chr17:46082440-46094701	-	KANSL1	ENST00000432791.6	4,3	0.0982	3.2136	12.35	No	No	No	Yes	No	No
chr17:46169530-46172232	-	KANSL1	ENST00000574655.6	4,3	0.2455	0	0	Yes	No	No	Yes	No	No
chr17:46170854-46172232	-	KANSL1	ENST00000432791.6	2	2.4059	0	0.325	No	No	No	Yes	No	No
chr17:46692902-46713986	+	NSF	ENST00000398238.8	10,11,12,13,14,15	0.1473	0	0	Yes	No	No	Yes	No	No
chr17:4690887-4691442	-	PELP1	ENST00000572293.6	3,2	0	0	1.3	Yes	No	No	Yes	No	No
chr17:47129392-47143982	-	CDC27	ENST00000066544.8	16,15,14,13,12,11,10	0.1964	0	0	Yes	No	No	No	No	No
chr17:47169916-47172064	-	CDC27	ENST00000066544.8	4,3	0	0.1339	1.95	No	No	No	No	No	No
chr17:47456683-47491192	-	MRPL45P2	ENST00000425159.7	5,4,3,2	0.1964	0	0	Yes	No	No	No	No	No
chr17:47482991-47491192	-	MRPL45P2	ENST00000425159.7	4,3,2	0.2946	0	0	Yes	No	No	Yes	No	No
chr17:47596352-47599739	+	NPEPPS	ENST00000530173.5	14,15	0.0491	0	0.975	No	No	No	No	No	No
chr17:47596352-47613725	+	NPEPPS	ENST00000530173.5	14,15,16,17,18,19,20	0.1473	0.1339	0	No	No	No	No	No	No
chr17:47612459-47619164	+	NPEPPS	ENST00000530173.5	19,20,21,22	0.1964	0.1339	0	No	No	No	No	No	No
chr17:47618349-47619164	+	NPEPPS	ENST00000530173.5	21,22	0.2946	0.4017	2.6	No	No	No	No	No	No
chr17:47663088-47668410	+	KPNB1	ENST00000535458.6	6,7,8,9	1.2275	0.4017	4.875	Yes	No	No	Yes	No	No
chr17:47663088-47674782	+	KPNB1	ENST00000535458.6	6,7,8,9,10,11,12,13,14	0.1964	0	0	No	No	No	No	No	No
chr17:47664158-47665158	+	KPNB1	ENST00000535458.6	7,8	0	0.1339	1.625	No	No	No	No	No	No
chr17:47664158-47668410	+	KPNB1	ENST00000535458.6	7,8,9	0.2946	0.2678	1.95	Yes	No	No	Yes	No	No
chr17:47664158-47674782	+	KPNB1	ENST00000535458.6	7,8,9,10,11,12,13,14	0.5892	0.2678	3.575	No	No	No	No	No	No
chr17:48112030-48112660	+	SNX11	ENST00000581298.5	2,3	0	0.2678	1.3	Yes	No	No	Yes	No	No
chr17:48112030-48113401	+	SNX11	ENST00000581298.5	2,3,4	0	0.5356	1.625	Yes	No	No	Yes	No	No
chr17:48916075-48922937	+	UBE2Z	ENST00000360943.10	4,5,6	0.1473	0	0.325	Yes	No	No	No	No	No
chr17:49041377-49042377	+	IGF2BP1	ENST00000290341.8	8,9	0.2946	0.2678	0	Yes	No	No	No	No	No
chr17:49311311-49312042	-	ZNF652	ENST00000508237.5	6,5	0.2946	1.339	2.6	No	No	No	No	No	No
chr17:49311311-49312845	-	ZNF652	ENST00000508237.5	6,5,4	0.5892	0.4017	2.275	No	No	No	No	No	No
chr17:49311926-49312845	-	ZNF652	ENST00000508237.5	5,4	0.1473	0	0	Yes	No	No	Yes	No	No
chr17:50741101-50741731	+	LUC7L3	ENST00000508045.5	6,7	0	0.6695	0.325	No	No	No	No	No	No
chr17:50743727-50744813	+	CUFF.2856	CUFF.2856	1	0.5892	0	0	No	No	No	Yes	No	No
chr17:50970706-50987237	-	SPAG9	ENST00000618113.4	28,27,26,25,24,23,22,21	0.0491	0	0.975	Yes	No	No	No	No	No
chr17:50979745-50987237	-	SPAG9	ENST00000618113.4	25,24,23,22,21	0.0982	0	0.975	Yes	No	No	No	No	No
chr17:50990449-50993935	-	SPAG9	ENST00000618113.4	19,18	0.1473	0	0.325	Yes	No	No	No	No	No
chr17:50990449-50998617	-	SPAG9	ENST00000262013.12	20,19,18,17,16,15	0.1964	0	0	No	No	No	No	No	No
chr17:51014231-51021365	-	SPAG9	ENST00000618113.4	8,7,6	0.2946	0	0	No	No	No	No	No	No
chr17:51041500-51056482	-	SPAG9	ENST00000618113.4	5,4,3	0.1473	0.8034	1.95	No	No	No	No	No	No
chr17:51168241-51170049	+	NME1-NME2	ENST00000393193.6	6,7	0.1473	0	0	Yes	No	No	Yes	No	No
chr17:51217333-51225209	-	MBTD1	ENST00000586178.6	6,5,4,3	0.2455	0.5356	1.3	No	No	No	No	No	No
chr17:51263273-51268904	+	UTP18	ENST00000225298.12	2,3,4	0.2946	0	1.3	No	No	No	No	No	No
chr17:5338018-5350629	+	RABEP1	ENST00000537505.6	5,6,7	0.2455	0	0	No	No	No	No	No	No
chr17:5338018-5363016	+	RABEP1	ENST00000537505.6	5,6,7,8,9,10	0.1473	0	0	No	No	No	Yes	No	No
chr17:5346789-5350629	+	RABEP1	ENST00000537505.6	6,7	0.1964	0	0	No	No	No	No	No	No
chr17:5354358-5365238	+	RABEP1	ENST00000537505.6	8,9,10,11	0.1473	0	0	No	No	No	No	No	No
chr17:5354358-5381505	+	RABEP1	ENST00000537505.6	8,9,10,11,12,13,14,15,16,17	0.1473	0	0	No	No	No	Yes	No	No
chr17:5388801-5399650	-	NUP88	ENST00000573584.6	11,10,9,8	0.1473	0	0	Yes	No	No	Yes	No	No
chr17:5453579-5463689	-	DHX33	ENST00000225296.8	8,7,6,5,4,3,2	0.1964	0	0	Yes	No	No	Yes	No	No
chr17:5460938-5462546	-	DHX33	ENST00000225296.8	4,3	0.8347	0.6695	0.975	Yes	No	No	Yes	No	No
chr17:5460938-5463689	-	DHX33	ENST00000225296.8	4,3,2	0.1473	0	0.325	Yes	No	No	Yes	No	No
chr17:54912665-54939020	+	TOM1L1	ENST00000445275.6	4,5,6,7,8,9,10,11	0.1473	0	0	No	No	No	No	No	No
chr17:54930072-54939020	+	TOM1L1	ENST00000445275.6	8,9,10,11	0.1473	0	0	No	No	No	Yes	No	No
chr17:55031167-55047154	+	STXBP4	ENST00000376352.6	9,10,11,12	0.6874	0.2678	0.65	Yes	No	No	Yes	No	No
chr17:56844018-56845809	+	DGKE	ENST00000576869.5	3,4	0.0982	0	1.95	No	No	No	No	No	No
chr17:56844018-56848065	+	DGKE	ENST00000284061.8	3,4,5	0.1964	0.2678	0	No	No	No	No	No	No
chr17:56848695-56856625	+	DGKE	ENST00000284061.8	6,7,8	0.7856	0.4017	0.325	No	No	No	No	No	No
chr17:56848695-56856665	+	CUFF.2881	CUFF.2881	1	0.2455	0	0.65	Yes	No	No	Yes	No	No
chr17:56848695-56862251	+	DGKE	ENST00000284061.8	6,7,8,9,10,11	0.2455	0	0	No	No	No	No	No	No
chr17:58003650-58005041	-	CUFF.2884	CUFF.2884	1	0.2946	0	0.65	No	No	No	Yes	No	No
chr17:58696692-58709990	+	RAD51C	ENST00000583539.5	3,4,5	0.1473	0	0	No	No	No	No	No	No
chr17:58999380-59001714	-	TRIM37	ENST00000393066.7	24,23	0.0491	0	0.975	Yes	No	No	No	No	No
chr17:58999380-59017424	-	TRIM37	ENST00000393066.7	24,23,22,21,20	0.1473	0.2678	0	No	No	No	No	No	No
chr17:59012327-59017424	-	TRIM37	ENST00000393066.7	22,21,20	0.1964	0	0	No	No	No	No	No	No
chr17:59041812-59057054	-	TRIM37	ENST00000393066.7	17,16,15,14,13	0.2946	0	0	No	No	No	No	No	No
chr17:59047682-59057054	-	TRIM37	ENST00000393066.7	16,15,14,13	0.1964	0	0	No	No	No	No	No	No
chr17:59051213-59061108	-	TRIM37	ENST00000393066.7	14,13,12	0.1964	0	0	No	No	No	No	No	No
chr17:59070822-59084089	-	TRIM37	ENST00000393066.7	9,8,7,6,5	0.1473	0.1339	0	Yes	No	No	Yes	No	No
chr17:59084001-59088407	-	TRIM37	ENST00000393066.7	5,4	0	0	0.975	No	No	No	No	No	No
chr17:59088290-59091340	-	TRIM37	ENST00000393066.7	4,3	0	0	1.3	No	No	No	No	No	No
chr17:59088290-59104394	-	TRIM37	ENST00000393066.7	4,3,2	0.3437	0	0.325	No	No	No	No	No	No
chr17:59197543-59197789	+	PRR11	ENST00000262293.8	8,9	0	0.6695	4.225	Yes	No	No	No	No	No
chr17:59353214-59353526	+	YPEL2	ENST00000312655.9	2	0.0982	0.2678	0.975	Yes	No	No	Yes	No	No
chr17:59570517-59573235	+	DHX40	ENST00000251241.9	3,4	0	0.5356	2.925	No	No	No	Yes	No	No
chr17:59573739-59586233	+	DHX40	ENST00000251241.9	5,6,7,8,9,10,11	0.1473	0	0	Yes	No	No	No	No	No
chr17:59586152-59588053	+	DHX40	ENST00000251241.9	11,12	0.0982	0.5356	0.65	No	No	No	No	No	No
chr17:59731420-59738947	+	VMP1	ENST00000586245.5	2,3,4	1.8658	0.6695	0.975	Yes	No	No	Yes	No	No
chr17:59731420-59773885	+	VMP1	ENST00000262291.9	2,3,4,5,6,7	0.2455	0	0.325	No	No	No	Yes	No	No
chr17:59764970-59773885	+	VMP1	ENST00000262291.9	6,7	0	0.2678	0.975	No	No	No	Yes	No	No
chr17:59808795-59817773	+	VMP1	ENST00000262291.9	8,9,10	0	0	0.975	No	No	No	Yes	No	No
chr17:59935192-59940943	+	RPS6KB1	ENST00000393021.7	11,12,13,14	0	0.5356	0.325	Yes	No	No	Yes	No	No
chr17:59936214-59936541	+	RPS6KB1	ENST00000393021.7	12,13	0	0.1339	5.2	Yes	No	No	Yes	No	No
chr17:60265411-60271481	-	USP32	ENST00000300896.9	9,8,7,6	0.2946	0	0	No	No	No	No	No	No
chr17:60494465-60500487	-	APPBP2	ENST00000083182.8	3,2	0	0.5356	4.225	No	No	No	No	No	No
chr17:60623520-60633977	+	PPM1D	ENST00000629650.2	2,3	0.7856	0.4017	0.975	No	No	No	No	No	No
chr17:60623520-60648082	+	PPM1D	ENST00000629650.2	2,3,4	0.1964	0	0	No	No	No	No	No	No
chr17:60633852-60648082	+	PPM1D	ENST00000629650.2	3,4	0.2455	0.5356	0	No	No	No	Yes	No	No
chr17:60679452-60709325	+	BCAS3	ENST00000588168.5	2,3,4,5	0.1473	0.2678	1.625	No	No	No	No	No	No
chr17:6080370-6095223	+	WSCD1	ENST00000574946.5	2,3,4,5	0.2455	0.2678	0.975	No	No	No	No	No	No
chr17:61057543-61084564	+	CUFF.2917	CUFF.2917	1	0.1473	0	0.325	No	No	No	No	No	No
chr17:61743012-61744591	-	BRIP1	ENST00000259008.6	16,15	0	0	0.975	Yes	No	No	No	No	No
chr17:61744431-61780401	-	BRIP1	ENST00000259008.6	15,14,13	0.3928	0	0.975	No	No	No	No	No	No
chr17:61776400-61780401	-	BRIP1	ENST00000259008.6	14,13	1.0802	1.2051	2.6	No	No	No	No	No	No
chr17:61776400-61784424	-	BRIP1	ENST00000259008.6	14,13,12,11	0.1964	0	0	No	No	No	No	No	No
chr17:61776400-61801474	-	BRIP1	ENST00000259008.6	14,13,12,11,10,9,8	0.2946	0	0	No	No	No	No	No	No
chr17:61776400-61849256	-	BRIP1	ENST00000259008.6	14,13,12,11,10,9,8,7,6,5	0.1473	0	0	No	No	No	No	No	No
chr17:61776400-61861569	-	BRIP1	ENST00000259008.6	14,13,12,11,10,9,8,7,6,5,4,3,2	0.1964	0	0	No	No	No	No	No	No
chr17:61847100-61859907	-	BRIP1	ENST00000259008.6	6,5,4,3	0.491	0.2678	0	Yes	No	No	Yes	No	No
chr17:61847100-61861569	-	BRIP1	ENST00000259008.6	6,5,4,3,2	0.1964	0	0.65	Yes	No	No	Yes	No	No
chr17:61911519-61925099	-	INTS2	ENST00000617492.4	7,6,5,4,3	0.3437	0	0	Yes	No	No	Yes	No	No
chr17:61919399-61925099	-	INTS2	ENST00000617492.4	5,4,3	0.3928	0.4017	1.95	Yes	No	No	Yes	No	No
chr17:61921724-61925099	-	INTS2	ENST00000617492.4	4,3	0.2946	0.6695	1.95	No	No	No	Yes	No	No
chr17:61965005-61968258	-	MED13	ENST00000397786.7	20,19,18	0.1964	0	0	Yes	No	No	Yes	No	No
chr17:61984170-61985090	-	MED13	ENST00000397786.7	15,14,13	1.3257	0.9373	3.25	Yes	No	No	Yes	No	No
chr17:61992539-62011233	-	MED13	ENST00000397786.7	11,10,9	0.1964	0	0	Yes	No	No	Yes	No	No
chr17:62029540-62035608	-	MED13	ENST00000397786.7	8,7,6,5,4	0.0982	0.4017	1.3	No	No	No	No	No	No
chr17:62029540-62063301	-	MED13	ENST00000397786.7	8,7,6,5,4,3,2	0.1473	0	0	No	No	No	No	No	No
chr17:62033786-62035608	-	MED13	ENST00000397786.7	5,4	0.3437	0	0.975	No	No	No	No	No	No
chr17:623532-661895	-	VPS53	ENST00000437048.7	11,10,9,8,7,6,5	0.1964	0	0	Yes	No	No	Yes	No	No
chr17:62552301-62565137	+	TLK2	ENST00000582809.5	9,10,11,12	0.2455	0	0	No	No	No	No	No	No
chr17:63073942-63099357	+	CUFF.2940	CUFF.2940	1	0	0	1.3	Yes	No	No	Yes	No	No
chr17:63351249-63355390	+	TANC2	ENST00000424789.6	11,12	0	0	1.625	No	No	No	No	No	No
chr17:63369891-63371180	-	CUFF.2942	CUFF.2942	1	0.1964	0	0	Yes	Yes	Yes	Yes	Yes	Yes
chr17:63760913-63766194	-	CCDC47	ENST00000225726.10	6,5,4,3,2	0.3437	0	0	Yes	No	No	Yes	No	No
chr17:63787033-63798099	+	DDX42	ENST00000578681.5	3,4,5	0.1964	0	0	No	No	No	No	No	No
chr17:64171099-64188415	-	TEX2	ENST00000583097.5	7,6,5	0.7365	0.1339	0.325	Yes	No	No	No	No	No
chr17:64212573-64214242	-	TEX2	ENST00000258991.7	2	0.3928	0	0.65	Yes	No	No	Yes	No	No
chr17:64503187-64503348	-	DDX5	ENST00000540698.6	6	0	0	0.975	No	No	No	No	No	No
chr17:64519320-64522895	+	CEP95	ENST00000556440.7	6,7,8	0.1964	0	0.65	No	No	No	No	No	No
chr17:64519320-64529427	+	CEP95	ENST00000556440.7	6,7,8,9,10,11,12	0.1473	0.4017	0	Yes	No	No	Yes	No	No
chr17:64519320-64534737	+	CEP95	ENST00000556440.7	6,7,8,9,10,11,12,13,14,15,16,17	0.2455	0.1339	0	No	No	No	No	No	No
[truncated: 4,247 more rows]
